# Supplementary material for: N′-(3-Phenyl­allyl­idene)nicotinohydrazide monohydrate
Source: Acta Crystallogr Sect E Struct Rep Online. 2009 Oct 23;65(Pt 11):o2833. doi: 10.1107/S1600536809043001 (PMC2970972; doi:10.1107/S1600536809043001)
Supplement: Supplementary file 2 [file e-65-o2833-Isup2.hkl]

#
# h,k,l, Fc-squared, Fo-squared, sigma(Fo-squared) and status flag
#
data_I
_shelx_title ' nico-c in P 21/c  z=4 c15 h15 n3 o2'
_shelx_refln_list_code          4
_shelx_F_calc_maximum      139.74
_exptl_crystal_F_000       568.00
_reflns_d_resolution_high  0.7998
 
loop_
 _symmetry_equiv_pos_as_xyz
 'x, y, z'
 '-x, y+1/2, -z+1/2'
 '-x, -y, -z'
 'x, -y-1/2, z-1/2'
 
_cell_length_a     9.8456
_cell_length_b     9.1288
_cell_length_c    15.5389
_cell_angle_alpha  90.000
_cell_angle_beta   95.938
_cell_angle_gamma  90.000
 
_shelx_F_squared_multiplier     1.000
 
loop_
 _refln_index_h
 _refln_index_k
 _refln_index_l
 _refln_F_squared_calc
 _refln_F_squared_meas
 _refln_F_squared_sigma
 _refln_observed_status
   1   0   0     2131.33     1889.65     11.02 o
   2   0   0      374.50      342.51      2.61 o
   3   0   0      991.50     1104.03     16.32 o
   4   0   0      793.44      847.38      8.55 o
   5   0   0      299.71      323.84      6.25 o
   6   0   0       21.09       26.53      2.94 o
   7   0   0       18.13       23.53      5.48 o
   8   0   0      890.76      971.65     17.08 o
   9   0   0     2955.52     3242.54     13.52 o
  10   0   0      163.02      165.76      4.53 o
  11   0   0       12.09       14.79      1.94 o
  12   0   0       57.83       59.26      2.02 o
   1   1   0      297.89      296.91      2.42 o
   2   1   0     1437.30     1484.14      6.17 o
   3   1   0       99.92       90.00      2.19 o
   4   1   0       46.15       47.96      1.41 o
   5   1   0      162.21      159.60      3.55 o
   6   1   0       51.74       54.52      2.48 o
   7   1   0       13.97       14.07      1.69 o
   8   1   0      638.09      634.62     10.75 o
   9   1   0      210.00      235.90      4.37 o
  10   1   0      109.70      114.47      2.90 o
  11   1   0      310.58      337.02      4.57 o
  12   1   0        4.85        5.76      1.13 o
   0   2   0     1023.46     1161.08      4.39 o
   1   2   0     1870.41     1875.58      5.92 o
   2   2   0       80.28      110.25      2.39 o
   3   2   0     1508.66     1613.25     32.60 o
   4   2   0        9.41       10.38      0.99 o
   5   2   0      424.71      401.02      7.03 o
   6   2   0       24.56       19.82      1.88 o
   7   2   0      177.67      182.48      4.96 o
   8   2   0      247.89      254.36      5.10 o
   9   2   0       52.63       55.51      1.85 o
  10   2   0       99.90      105.18      1.99 o
  11   2   0       12.99       14.36      1.16 o
   1   3   0     5643.41     5721.07     12.16 o
   2   3   0      107.92      105.46      2.33 o
   3   3   0     2587.56     3058.14     72.32 o
   4   3   0       53.35       51.39      2.16 o
   5   3   0       59.11       51.61      2.92 o
   6   3   0        1.71       -2.35      2.39 o
   7   3   0      303.79      316.59      3.92 o
   8   3   0      753.83      758.11      4.77 o
   9   3   0        2.61        2.32      1.29 o
  10   3   0      105.98      114.06      2.11 o
  11   3   0      106.93      119.82      1.98 o
   0   4   0     4394.21     4976.61     19.64 o
   1   4   0      507.22      581.40      6.78 o
   2   4   0      392.29      450.10      6.32 o
   3   4   0      376.76      432.32      8.01 o
   4   4   0        5.56        5.41      1.99 o
   5   4   0        0.00        2.45      2.26 o
   6   4   0      275.02      265.32     16.84 o
   7   4   0      208.23      215.70      3.47 o
   8   4   0      440.19      468.62     14.21 o
   9   4   0      943.12     1035.33      7.19 o
  10   4   0        1.21        0.69      1.15 o
  11   4   0        1.43       -1.56      1.82 o
   1   5   0      175.06      190.30      6.39 o
   2   5   0      600.15      688.75     22.09 o
   3   5   0        9.62       14.33      2.99 o
   4   5   0       26.55       29.62      3.64 o
   5   5   0      124.20      125.51      3.61 o
   6   5   0       19.16       16.64      1.55 o
   7   5   0      103.03       76.94      2.49 o
   8   5   0       33.65       37.04      2.00 o
   9   5   0        1.62        2.55      1.54 o
  10   5   0        5.23        3.76      1.62 o
   0   6   0        2.95       -4.10      4.10 o
   1   6   0      169.20      217.79      6.47 o
   2   6   0      505.18      616.51     23.01 o
   3   6   0      132.99      139.64      3.12 o
   4   6   0       63.62       67.99      2.85 o
   5   6   0       52.12       37.01     11.45 o
   6   6   0      235.83      178.30     42.25 o
   7   6   0       89.91       63.50     19.95 o
   8   6   0      111.77      116.61      3.56 o
   9   6   0       56.31       59.43      2.60 o
  10   6   0       14.44       13.82      1.43 o
   1   7   0      199.80      213.07      8.90 o
   2   7   0      136.21      136.41      2.25 o
   3   7   0      457.45      462.00     16.24 o
   4   7   0      206.67      194.41      9.59 o
   5   7   0       36.52       32.84      2.41 o
   6   7   0        8.88        6.89      1.88 o
   7   7   0       21.21       17.33      2.11 o
   8   7   0        0.29        0.64      1.55 o
   9   7   0        1.15        1.38      1.44 o
   0   8   0      272.00      258.28      5.43 o
   1   8   0      127.78      125.91      2.79 o
   2   8   0      220.39      215.89      3.52 o
   3   8   0       52.08       57.03      2.02 o
   4   8   0      102.22       91.00      2.38 o
   5   8   0       84.99       71.45      2.99 o
   6   8   0       35.61       29.00      2.04 o
   7   8   0       46.32       46.69      2.26 o
   8   8   0        3.77        0.74      1.37 o
   1   9   0       37.72       39.17      2.13 o
   2   9   0       27.54       33.14      1.47 o
   3   9   0       92.25       92.57      2.26 o
   4   9   0       20.59       17.60      1.38 o
   5   9   0      109.84      105.50      3.02 o
   6   9   0       17.84       17.85      1.62 o
   7   9   0       62.49       73.09      2.08 o
   0  10   0      379.68      395.44      6.08 o
   1  10   0       49.18       50.20      2.63 o
   2  10   0       84.00       80.11      1.88 o
   3  10   0       33.79       39.04      3.49 o
   4  10   0       26.34       28.80      1.62 o
   5  10   0        0.00        1.54      1.39 o
 -12   1   1       24.98       25.60      1.13 o
 -11   1   1      102.10      115.80      2.44 o
 -10   1   1      209.76      224.06      6.33 o
  -9   1   1      366.22      411.82      4.90 o
  -8   1   1        0.46       -0.88      1.66 o
  -7   1   1       27.69       23.92      4.38 o
  -6   1   1        1.54       -0.13      1.55 o
  -5   1   1       88.19       98.88      2.55 o
  -4   1   1      120.62      156.79      2.35 o
  -3   1   1     2169.61     1990.37     29.82 o
  -2   1   1      794.20      788.43      7.40 o
  -1   1   1     2308.11     2158.07      7.78 o
   0   1   1      825.07      765.34     17.13 o
   1   1   1      903.48      849.17      8.05 o
   2   1   1      159.58      150.32      4.89 o
   3   1   1     2824.81     2693.29      8.39 o
   4   1   1      892.50      842.34      6.63 o
   5   1   1        5.94        5.13      1.03 o
   6   1   1        3.67        1.56      1.40 o
   7   1   1      487.81      502.34      6.00 o
   8   1   1       16.78       15.36      1.66 o
   9   1   1        2.23        1.14      1.40 o
  10   1   1      389.53      404.47     10.81 o
  11   1   1      100.36      113.05      1.90 o
  12   1   1       23.46       26.59      1.12 o
 -12   2   1       35.40       31.49      1.71 o
 -11   2   1      472.47      522.26      4.46 o
 -10   2   1      722.13      757.33      9.40 o
  -9   2   1      494.06      531.94      6.75 o
  -8   2   1      271.68      275.69      3.93 o
  -7   2   1       16.54       19.32      2.34 o
  -6   2   1       40.63       34.10      1.94 o
  -5   2   1      109.10       99.72      3.28 o
  -4   2   1      721.83      754.91     15.96 o
  -3   2   1      464.55      437.83      6.20 o
  -2   2   1     6880.03     6701.36     12.58 o
   0   2   1      353.81      318.23      3.09 o
   1   2   1     2099.22     2179.70      5.59 o
   2   2   1     2670.10     2773.82     10.36 o
   3   2   1        1.99        3.22      0.89 o
   4   2   1      122.86      112.99      2.25 o
   5   2   1      386.88      407.72      5.47 o
   6   2   1      272.64      273.85     10.19 o
   7   2   1      398.19      403.15      3.91 o
   8   2   1     2081.13     2127.76     19.51 o
   9   2   1        0.20        0.59      1.31 o
  10   2   1       77.84       79.68      2.34 o
  11   2   1      107.57      125.62      1.87 o
 -11   3   1      111.55      132.28      2.19 o
 -10   3   1       86.73       89.75      1.86 o
  -9   3   1       26.79       31.12      1.54 o
  -8   3   1       23.95       20.61      1.64 o
  -7   3   1       19.94       16.48      1.60 o
  -6   3   1       43.76       44.65      2.65 o
  -5   3   1        0.63        2.65      1.59 o
  -4   3   1       19.69       22.63      3.02 o
  -3   3   1       76.52      104.17      7.54 o
  -2   3   1      468.84      465.07      8.65 o
  -1   3   1     9248.22     9755.04     55.85 o
   0   3   1      447.20      484.59     20.85 o
   1   3   1     6849.56     6888.84     53.25 o
   2   3   1       16.91       12.42      0.75 o
   3   3   1        2.48        3.05      1.11 o
   4   3   1       41.53       43.21      3.10 o
   5   3   1      626.64      573.23      8.43 o
   6   3   1       67.56       70.04      9.60 o
   7   3   1       67.11       60.05      2.17 o
   8   3   1      769.66      783.97      5.66 o
   9   3   1      134.32      146.23      2.73 o
  10   3   1      300.83      336.73     10.69 o
  11   3   1       15.18       14.81      1.14 o
 -10   4   1      193.25      233.96      3.26 o
  -9   4   1        4.33        2.03      1.28 o
  -8   4   1        5.77        7.20      1.42 o
  -7   4   1       85.83       91.53      2.21 o
  -6   4   1       57.03       55.99      3.57 o
  -5   4   1      209.96      207.08      6.36 o
  -4   4   1      138.04      181.93      5.79 o
  -3   4   1      528.71      589.42      8.80 o
  -2   4   1      429.00      394.32      4.58 o
  -1   4   1      439.07      512.47      7.36 o
   0   4   1        0.05        0.42      0.90 o
   1   4   1      269.39      328.73      4.61 o
   2   4   1      315.45      391.11      7.12 o
   3   4   1      324.85      295.80      4.73 o
   4   4   1        2.87        2.32      2.09 o
   5   4   1        5.95        7.70      2.33 o
   6   4   1        3.66        3.97      1.43 o
   7   4   1      513.68      524.81     21.51 o
   8   4   1        6.41        5.83      1.34 o
   9   4   1      239.96      285.93      3.77 o
  10   4   1       20.33       22.04      3.28 o
  11   4   1       14.25       11.45      4.23 o
 -10   5   1       96.30      104.30      2.04 o
  -9   5   1       83.10      102.61      2.44 o
  -8   5   1        7.79        8.90      1.30 o
  -7   5   1       13.60       12.04      1.70 o
  -6   5   1        5.27        1.12      1.88 o
  -5   5   1        0.07        0.36      2.28 o
  -4   5   1       94.43      109.13      5.17 o
  -3   5   1       55.06       58.09      3.53 o
  -2   5   1     3674.09     4262.15     49.33 o
  -1   5   1      714.68      769.90      7.01 o
   0   5   1       63.41       85.12      2.25 o
   1   5   1     1035.51     1229.37     41.77 o
   2   5   1     1019.60     1176.73     19.57 o
   3   5   1      526.36      521.56     20.39 o
   4   5   1      278.70      266.13     18.32 o
   5   5   1      110.16      100.91      2.55 o
   6   5   1      308.92      252.12      3.97 o
   7   5   1      415.85      354.03     24.43 o
   8   5   1        0.07       -0.21      1.66 o
   9   5   1       49.88       48.58      2.71 o
  10   5   1       25.62       23.67      1.86 o
 -10   6   1      291.07      322.27      3.90 o
  -9   6   1       32.53       24.71      1.96 o
  -8   6   1       16.79       13.78      3.00 o
  -7   6   1        5.67        3.65      1.45 o
  -6   6   1      232.90      207.20     20.66 o
  -5   6   1       59.41       51.65      3.80 o
  -4   6   1       55.49       63.65      2.79 o
  -3   6   1       16.58       18.86      1.47 o
  -2   6   1      258.07      321.30      5.44 o
  -1   6   1     1055.16     1329.37     18.53 o
   0   6   1       43.86       82.90     13.78 o
   1   6   1        3.80        3.98      4.13 o
   2   6   1       31.37       25.17      3.37 o
   3   6   1       97.20       96.89      2.08 o
   4   6   1       16.70       16.21      1.90 o
   5   6   1       83.74       48.60     13.51 o
   6   6   1      102.92       80.56     21.94 o
   7   6   1      120.15       93.04     23.28 o
   8   6   1        0.36        1.28      1.73 o
   9   6   1        0.05        0.14      1.55 o
  10   6   1        2.66        1.17      1.42 o
  -9   7   1       10.02        8.80      1.45 o
  -8   7   1       26.54       19.63      1.79 o
  -7   7   1        1.00        2.54      1.66 o
  -5   7   1        6.90        8.35      1.84 o
  -4   7   1       22.78       11.70      1.82 o
  -3   7   1       31.95       31.74      1.65 o
  -2   7   1       10.16       12.53      1.26 o
  -1   7   1        7.99       10.12      1.42 o
   0   7   1      145.31      153.81      2.89 o
   1   7   1        1.47        3.04      1.30 o
   2   7   1      135.07      116.15      2.63 o
   3   7   1      113.59      116.51      3.61 o
   4   7   1       22.90       27.40      2.30 o
   5   7   1       12.47        7.78      2.00 o
   6   7   1       48.56       39.25      2.45 o
   7   7   1        4.30        2.68      1.65 o
   8   7   1        2.33        2.13      1.56 o
   9   7   1        3.09        2.58      1.38 o
  -8   8   1       14.07       10.57      1.40 o
  -7   8   1        6.24        3.77      1.43 o
  -6   8   1      140.90      125.29      3.55 o
  -5   8   1        1.08        2.56      1.84 o
  -4   8   1       20.50       19.70      5.27 o
  -3   8   1      105.71      101.11      2.27 o
  -2   8   1      244.45      251.02      3.76 o
  -1   8   1      422.53      411.01      4.77 o
   0   8   1       58.68       53.96      1.98 o
   1   8   1        6.53        4.26      1.30 o
   2   8   1      110.12      105.43      2.62 o
   3   8   1        3.95        4.07      1.53 o
   4   8   1       11.18        8.60      1.42 o
   5   8   1       87.59       83.62      8.53 o
   6   8   1       17.13        9.76      1.62 o
   7   8   1      147.46      142.97      3.34 o
   8   8   1       11.12       10.28      1.34 o
  -7   9   1       12.06       17.56      1.34 o
  -6   9   1        1.97        2.12      1.37 o
  -5   9   1       11.06        8.19      1.57 o
  -4   9   1       38.57       33.30      2.24 o
  -3   9   1        8.14        5.50      1.54 o
  -2   9   1        0.59       -0.04      1.00 o
  -1   9   1       30.30       30.20      1.69 o
   0   9   1       15.30       14.27      1.14 o
   1   9   1       70.11       73.85      5.30 o
   2   9   1        2.88        3.68      1.35 o
   3   9   1       17.26       15.25      1.34 o
   4   9   1        3.01        3.13      1.27 o
   5   9   1       53.18       55.32      4.95 o
   6   9   1       16.08       13.03      1.43 o
   7   9   1        4.10        6.25      1.35 o
  -5  10   1        7.96        9.17      1.34 o
  -4  10   1       58.64       69.13      2.26 o
  -3  10   1      280.33      299.62     20.21 o
  -2  10   1       17.51       17.39      1.25 o
  -1  10   1       19.89       20.00      1.42 o
   0  10   1       68.26       77.63      6.84 o
   1  10   1       44.65       47.68      2.40 o
   2  10   1       23.43       28.65      1.96 o
   3  10   1       68.65       68.93      3.47 o
   4  10   1       62.75       74.67      4.72 o
   5  10   1        8.94        9.67      1.59 o
 -12   0   2      890.13     1067.59      7.29 o
 -11   0   2       52.77       55.99      2.72 o
 -10   0   2      619.95      626.23      8.35 o
  -9   0   2      170.41      170.58      4.27 o
  -8   0   2       97.54       94.83      3.53 o
  -7   0   2       12.32       11.96      5.66 o
  -6   0   2      122.36      147.42      4.67 o
  -5   0   2      835.55      942.42     16.99 o
  -4   0   2     1047.12     1063.72      6.12 o
  -3   0   2    11452.25    11416.40    113.18 o
  -2   0   2     7104.62     7397.96     60.92 o
  -1   0   2       17.70       15.22      0.61 o
   0   0   2       30.72       34.18      1.14 o
   1   0   2     5048.30     4582.75     12.51 o
   2   0   2     3570.41     3055.40     12.93 o
   3   0   2       64.58       54.18      4.78 o
   4   0   2      751.22      771.39     20.13 o
   5   0   2      336.62      327.05     13.53 o
   6   0   2        0.15        2.79      1.44 o
   7   0   2      111.64      119.65      2.33 o
   8   0   2       73.68       77.94      2.91 o
   9   0   2     1069.05     1150.10     72.72 o
  10   0   2      159.16      159.53      4.45 o
  11   0   2       21.40       21.23      2.02 o
  12   0   2       18.11       13.44      7.61 o
 -12   1   2      115.44      137.59      2.71 o
 -11   1   2       47.35       45.06      1.78 o
 -10   1   2        1.29        2.93      1.31 o
  -9   1   2       62.94       62.16      2.51 o
  -8   1   2        0.10        1.11      1.78 o
  -7   1   2       54.66       50.89      1.94 o
  -6   1   2      143.61      172.74      8.93 o
  -5   1   2      130.66      167.01      2.60 o
  -4   1   2      160.79      157.07      1.94 o
  -3   1   2     1307.71     1316.77      7.64 o
  -2   1   2    19526.08    19464.35     72.41 o
  -1   1   2      150.99      146.87      3.74 o
   0   1   2     1468.71     1452.38     13.34 o
   1   1   2      928.74      911.89      3.83 o
   2   1   2      914.20      846.23      5.27 o
   3   1   2      323.92      322.29      3.81 o
   4   1   2        0.00        0.46      0.84 o
   5   1   2       50.74       47.94      2.15 o
   6   1   2      125.55      141.56      3.73 o
   7   1   2     2291.05     2406.36     10.53 o
   8   1   2       15.99       14.90      1.40 o
   9   1   2        1.63        4.24      1.53 o
  10   1   2        8.20        9.10      2.00 o
  11   1   2        0.51        1.93      1.26 o
  12   1   2        0.01       -0.87      1.10 o
 -12   2   2        4.10        1.77      1.63 o
 -11   2   2      181.56      214.38      2.98 o
 -10   2   2      109.89      123.44      2.09 o
  -9   2   2       20.45       20.68      1.54 o
  -8   2   2       46.62       48.02      1.77 o
  -7   2   2       54.03       59.27      1.76 o
  -6   2   2       10.22       12.26      2.17 o
  -5   2   2     1057.69     1192.28      6.72 o
  -4   2   2       24.19       30.97      1.08 o
  -3   2   2      407.74      463.19      5.02 o
  -2   2   2    14987.99    14999.11     83.33 o
  -1   2   2      256.70      245.78      2.59 o
   0   2   2      160.78      154.66      1.81 o
   1   2   2      237.18      231.93      2.40 o
   2   2   2       55.16       60.47      1.23 o
   3   2   2      252.44      247.23      2.98 o
   4   2   2       14.57       13.82      0.92 o
   5   2   2       24.17       30.50      2.20 o
   6   2   2      184.03      196.82      5.78 o
   7   2   2        1.24        2.20      1.24 o
   8   2   2      101.10      101.65      3.03 o
   9   2   2        1.06        1.63      1.67 o
  10   2   2      244.83      271.39      7.71 o
  11   2   2        4.17        3.18      1.06 o
 -11   3   2       39.20       46.04      2.51 o
 -10   3   2       18.51       21.11      1.17 o
  -9   3   2        0.28        0.86      1.27 o
  -8   3   2      127.31      117.14      3.45 o
  -7   3   2        1.10        1.30      2.06 o
  -6   3   2        6.71        8.07      2.77 o
  -5   3   2      151.31      129.72      5.00 o
  -4   3   2      193.15      217.60      8.48 o
  -3   3   2      236.40      369.70     42.53 o
  -2   3   2     1530.36     1693.98      7.90 o
  -1   3   2      129.46      148.25      1.50 o
   0   3   2     1386.15     1367.24      5.58 o
   1   3   2      230.26      212.94      3.43 o
   2   3   2      319.85      297.48      6.64 o
   3   3   2      656.60      679.54      6.55 o
   4   3   2       46.05       47.14      1.83 o
   5   3   2       28.30       26.22      2.20 o
   6   3   2     1264.18     1372.59     24.11 o
   7   3   2       54.56       52.85      2.43 o
   8   3   2      134.66      124.09      3.06 o
   9   3   2       90.59       92.77      1.83 o
  10   3   2        2.62        4.43      1.51 o
  11   3   2       13.72       15.55      1.67 o
 -10   4   2       37.12       38.54      1.35 o
  -9   4   2       74.97       78.98      1.95 o
  -8   4   2        6.69        6.03      1.50 o
  -7   4   2      133.20      128.12      2.25 o
  -6   4   2      212.04      198.52      2.62 o
  -5   4   2        0.42        1.34      3.59 o
  -4   4   2      284.74      288.06      4.22 o
  -3   4   2       83.13      108.82      4.03 o
  -2   4   2      709.02      770.09     10.42 o
  -1   4   2     1612.21     1769.55      8.24 o
   0   4   2       11.64        8.14      1.15 o
   1   4   2        5.05        7.00      0.89 o
   2   4   2      215.20      252.70      5.60 o
   3   4   2       29.39       29.64      1.33 o
   4   4   2       76.46       53.91      1.91 o
   5   4   2       26.10       21.24      2.28 o
   6   4   2        2.25        3.74      1.79 o
   7   4   2      577.37      535.64      6.98 o
   8   4   2       36.80       35.75      1.97 o
   9   4   2        4.58        0.92      1.48 o
  10   4   2       27.15       29.31      2.16 o
  11   4   2        1.13        1.64      1.66 o
 -10   5   2      104.46      116.58      3.74 o
  -9   5   2        5.71        4.58      1.35 o
  -8   5   2       21.59       19.33      1.58 o
  -7   5   2       31.40       27.35      1.54 o
  -6   5   2        1.21       -0.09      2.81 o
  -5   5   2       41.24       44.99      3.88 o
  -4   5   2       14.57        7.70      2.10 o
  -3   5   2       60.21       51.41      3.41 o
  -2   5   2      694.06      808.53     25.72 o
  -1   5   2      334.88      387.92      8.14 o
   0   5   2        0.00        2.39      1.70 o
   1   5   2      335.36      382.14      6.79 o
   2   5   2      255.44      290.09      5.24 o
   3   5   2        2.92        2.63      1.69 o
   4   5   2        2.89        2.82      2.98 o
   5   5   2       36.47       32.42      1.56 o
   6   5   2        5.34        3.78      2.61 o
   7   5   2      554.56      464.60     32.21 o
   8   5   2       20.45       16.99      2.33 o
   9   5   2       83.36       84.21      3.24 o
  10   5   2        2.13        2.98      1.57 o
 -10   6   2        1.22        3.30      1.53 o
  -9   6   2       17.33       23.13      2.61 o
  -8   6   2        8.35        4.59      1.57 o
  -7   6   2        1.55       -0.41      1.40 o
  -6   6   2      230.44      190.70      9.22 o
  -5   6   2        4.73        4.30      1.84 o
  -4   6   2        0.00        0.83      1.40 o
  -3   6   2       11.70        9.72      1.56 o
  -2   6   2      575.22      673.24     10.99 o
  -1   6   2        2.74        1.69      2.49 o
   0   6   2      648.76      722.44     16.15 o
   1   6   2       22.93       31.10      4.16 o
   2   6   2       46.95       49.76      4.80 o
   3   6   2        8.53       10.28      2.10 o
   4   6   2       60.63       60.37      1.96 o
   5   6   2       26.30       24.26      1.60 o
   6   6   2      405.95      276.25     81.90 o
   7   6   2      549.84      406.12    132.37 o
   8   6   2        5.13        4.79      1.76 o
   9   6   2      145.74      162.11      3.67 o
  10   6   2       19.79       19.10      8.76 o
  -9   7   2        7.46        8.11      1.43 o
  -8   7   2       45.98       46.99      6.70 o
  -7   7   2       11.23        6.03      1.46 o
  -6   7   2        4.94        2.52      1.61 o
  -5   7   2       24.69       17.12      1.97 o
  -4   7   2      422.59      390.04      5.07 o
  -3   7   2       98.56      100.39      3.35 o
  -2   7   2        3.91        4.41      1.48 o
  -1   7   2       32.94       41.61      7.03 o
   0   7   2        0.01       -1.26      1.37 o
   1   7   2       58.43       57.50      2.70 o
   2   7   2       47.43       41.19      1.81 o
   3   7   2       55.01       43.01      2.57 o
   4   7   2       78.83       81.96      9.02 o
   5   7   2      607.95      517.99      7.16 o
   6   7   2      319.64      276.78      5.22 o
   7   7   2        1.08       -0.52      1.68 o
   8   7   2       44.41       46.49      2.37 o
   9   7   2        5.76        5.59      1.32 o
  -8   8   2      124.27      130.15      2.84 o
  -7   8   2        6.31        8.28      1.53 o
  -6   8   2       80.15       68.47      2.76 o
  -5   8   2       18.64       19.78      1.93 o
  -4   8   2        0.16        1.89      1.72 o
  -3   8   2      172.71      149.98      7.49 o
  -2   8   2      204.74      205.13      6.75 o
  -1   8   2      187.36      165.85      3.58 o
   0   8   2       11.33        9.18      1.21 o
   1   8   2      132.42      126.58      2.48 o
   2   8   2       30.82       29.38      1.81 o
   3   8   2      155.74      148.53      5.74 o
   4   8   2        2.52        2.43      1.64 o
   5   8   2      111.78      118.98      4.37 o
   6   8   2      103.85      117.28      6.97 o
   7   8   2       14.78       13.45      1.53 o
   8   8   2       17.39       17.05      1.49 o
  -7   9   2       14.30       13.51      1.25 o
  -6   9   2       35.88       36.93      1.87 o
  -5   9   2       81.40       64.21      2.62 o
  -4   9   2        7.53        8.19      1.70 o
  -3   9   2       98.79      104.30      4.86 o
  -2   9   2       76.68       77.31      3.98 o
  -1   9   2      181.68      181.52     10.73 o
   0   9   2       50.87       49.50      3.17 o
   1   9   2      173.96      154.94      8.01 o
   2   9   2      217.86      208.93     10.97 o
   3   9   2       33.24       30.86      1.57 o
   4   9   2        0.31        1.25      1.25 o
   5   9   2        3.37        5.23      1.21 o
   6   9   2        6.63        5.47      1.52 o
  -5  10   2       90.35       98.58      2.31 o
  -4  10   2       74.19       65.72      2.26 o
  -3  10   2        0.49        0.77      1.61 o
  -2  10   2       50.61       55.53      2.39 o
  -1  10   2        9.25        9.66      1.23 o
   0  10   2        1.00        1.69      1.10 o
   1  10   2        2.55        2.57      1.16 o
   2  10   2       64.15       72.11      2.64 o
   3  10   2        2.83        4.08      1.38 o
   4  10   2       39.23       44.81      1.82 o
 -12   1   3       39.67       41.82      1.65 o
 -11   1   3       31.65       32.63      1.33 o
 -10   1   3       85.84       77.41      2.18 o
  -9   1   3      188.41      185.37      2.54 o
  -8   1   3       20.43       17.04      1.55 o
  -7   1   3       23.90       26.25      1.71 o
  -6   1   3      362.28      410.07     16.68 o
  -5   1   3        4.19        7.73      1.13 o
  -4   1   3      404.44      500.23     11.88 o
  -3   1   3     5003.11     5240.67     10.05 o
  -2   1   3       31.06       38.77      0.63 o
  -1   1   3     7352.82     7164.96     83.97 o
   0   1   3      519.59      501.01      3.52 o
   1   1   3      178.80      157.17      4.63 o
   2   1   3      135.11      123.13      3.20 o
   3   1   3     1228.71     1251.31      9.15 o
   4   1   3      342.74      355.36      2.94 o
   5   1   3     4326.76     4659.32     15.05 o
   6   1   3      582.98      619.97      6.62 o
   7   1   3       64.19       65.50      1.45 o
   8   1   3        7.54        7.41      1.48 o
   9   1   3       56.11       56.71      2.85 o
  10   1   3       39.63       44.12      1.97 o
  11   1   3        8.57        7.45      1.26 o
 -11   2   3      153.06      174.43      2.67 o
 -10   2   3       32.32       32.66      1.23 o
  -9   2   3        8.39        7.43      1.45 o
  -8   2   3      103.00       97.49      2.64 o
  -7   2   3       20.65       20.32      1.70 o
  -6   2   3      937.85     1054.04     16.34 o
  -5   2   3       65.00       75.09      2.00 o
  -4   2   3      572.06      609.10      5.05 o
  -3   2   3      313.56      376.95     10.72 o
  -2   2   3     1251.02     1302.65      8.00 o
  -1   2   3      392.52      400.75      3.56 o
   0   2   3      616.77      631.73     15.84 o
   1   2   3      339.88      341.82      4.91 o
   2   2   3      731.27      753.44      5.31 o
   3   2   3      123.37      117.01      2.67 o
   4   2   3      438.26      474.91      4.38 o
   5   2   3       37.52       46.13      1.75 o
   6   2   3      124.18      117.45      4.30 o
   7   2   3       46.81       43.22      1.95 o
   8   2   3      431.60      415.82     19.15 o
   9   2   3       79.78       72.94      2.43 o
  10   2   3       26.96       28.42      3.95 o
  11   2   3       15.15       19.54      1.06 o
 -11   3   3      109.68      126.63      4.53 o
 -10   3   3        0.63       -0.84      1.35 o
  -9   3   3        0.27       -0.87      1.34 o
  -8   3   3       39.39       41.25      1.62 o
  -7   3   3      344.54      342.35      4.52 o
  -6   3   3       38.06       52.28      3.11 o
  -5   3   3       21.70       23.40      2.86 o
  -4   3   3     6837.72     7338.88     38.20 o
  -3   3   3     2005.73     2215.24     82.90 o
  -2   3   3      779.41      788.95      5.91 o
  -1   3   3       33.37       27.16      0.97 o
   0   3   3       93.17      110.08      1.90 o
   1   3   3        9.07        8.37      0.67 o
   2   3   3      608.98      642.98      5.85 o
   3   3   3      372.08      390.56      5.26 o
   4   3   3       41.33       30.68      1.48 o
   5   3   3      169.44      162.13      4.07 o
   6   3   3     1049.01      963.48     11.32 o
   7   3   3        0.47        0.00      1.49 o
   8   3   3      601.88      592.64     12.39 o
   9   3   3      179.47      184.75      3.60 o
  10   3   3       42.93       40.17      1.93 o
  11   3   3       16.98       19.78      1.23 o
 -10   4   3       33.83       32.32      1.42 o
  -9   4   3        3.38        4.28      1.29 o
  -8   4   3       24.32       25.74      1.48 o
  -7   4   3        0.12        1.33      1.57 o
  -6   4   3       18.19       12.25      2.15 o
  -5   4   3        1.81        3.31      2.17 o
  -4   4   3       25.50        7.72      1.66 o
  -3   4   3     4633.81     4808.99     82.36 o
  -2   4   3      826.76      842.60     12.82 o
  -1   4   3       28.89       28.96      1.22 o
   0   4   3       17.41       27.61      1.19 o
   1   4   3       96.74      103.07      1.55 o
   2   4   3        0.41        0.04      0.81 o
   3   4   3      134.22      120.22      2.61 o
   4   4   3      391.67      421.18      6.40 o
   5   4   3        1.61        1.51      1.71 o
   6   4   3     2432.58     2257.88     31.57 o
   7   4   3       54.85       47.55      2.10 o
   8   4   3        6.17        5.15      1.60 o
   9   4   3        0.10       -0.25      1.60 o
  10   4   3        0.18        0.34      1.19 o
  11   4   3        0.20        1.40      1.59 o
 -10   5   3       49.71       47.56      1.49 o
  -9   5   3        2.10        3.16      1.51 o
  -8   5   3       84.97       85.76      2.02 o
  -7   5   3       97.92       90.05      2.12 o
  -6   5   3        3.62        7.14      4.42 o
  -5   5   3       16.02       12.63      1.82 o
  -4   5   3      727.15      832.59     29.45 o
  -3   5   3     3216.47     3531.32     75.66 o
  -2   5   3      119.08      122.62      4.62 o
  -1   5   3      452.06      533.29      5.95 o
   0   5   3       10.39       18.60      3.42 o
   1   5   3      174.99      183.63      5.41 o
   2   5   3      376.03      457.04      6.57 o
   3   5   3      497.02      474.75     59.59 o
   4   5   3      124.90      112.70      4.07 o
   5   5   3      729.43      630.59     10.28 o
   6   5   3      308.40      268.39      5.50 o
   7   5   3       10.73       12.26      3.48 o
   8   5   3       20.63       21.69      6.04 o
   9   5   3        0.16        0.72      1.69 o
  10   5   3        1.92        0.83      1.19 o
  -9   6   3       71.00       72.69      1.85 o
  -8   6   3       44.69       46.93      1.99 o
  -7   6   3        8.91        5.75      1.59 o
  -6   6   3      104.00       94.19      3.38 o
  -5   6   3       33.66       26.71      1.87 o
  -4   6   3      354.48      337.50      3.53 o
  -3   6   3      176.54      180.74      3.56 o
  -2   6   3       57.02       52.83      3.16 o
  -1   6   3      335.85      437.40     16.45 o
   0   6   3       17.71       24.20      2.69 o
   1   6   3       74.38       73.14      4.40 o
   2   6   3        4.42        5.19      2.76 o
   3   6   3      105.86      107.68      2.33 o
   4   6   3      318.57      284.10      7.58 o
   5   6   3      426.61      383.29     15.00 o
   6   6   3       46.36       37.11     12.20 o
   7   6   3       35.57       29.34     12.42 o
   8   6   3      231.78      236.32      4.76 o
   9   6   3        8.49        8.76      1.54 o
  10   6   3       50.68       60.83      1.77 o
  -9   7   3        2.01        0.03      1.50 o
  -8   7   3       42.66       48.23      3.85 o
  -7   7   3       22.64       20.68      3.98 o
  -6   7   3       37.89       34.50      2.45 o
  -5   7   3        0.10        1.11      1.87 o
  -4   7   3      140.91      127.33      2.44 o
  -3   7   3      263.09      243.79      3.42 o
  -2   7   3      341.72      330.76      4.69 o
  -1   7   3      282.38      260.24      7.48 o
   0   7   3      159.27      150.90      2.52 o
   1   7   3       67.79       61.24      3.49 o
   2   7   3        0.91        1.00      2.20 o
   3   7   3       94.91       82.41      4.83 o
   4   7   3       44.77       44.65      2.97 o
   5   7   3        3.99        5.87      2.01 o
   6   7   3       81.98       76.52      3.02 o
   7   7   3       46.33       45.52      2.42 o
   8   7   3       55.68       58.83      2.36 o
   9   7   3       76.65       72.41     18.92 o
  -8   8   3       10.51        9.93      1.35 o
  -7   8   3       19.30       16.91      4.36 o
  -6   8   3      109.10      111.31     14.79 o
  -5   8   3       20.78       16.70      1.97 o
  -4   8   3       25.32       23.24      2.21 o
  -3   8   3      336.86      300.94      5.52 o
  -2   8   3       22.73       28.81      1.37 o
  -1   8   3       66.67       60.38      2.35 o
   0   8   3      302.19      299.46      7.82 o
   1   8   3       26.77       26.77      1.73 o
   2   8   3        1.80        3.73      2.59 o
   3   8   3       10.87       10.75      1.49 o
   4   8   3        0.01        0.00      1.96 o
   5   8   3       40.34       38.36      1.64 o
   6   8   3      241.44      261.96     18.20 o
   7   8   3        0.16        2.00      1.51 o
   8   8   3        0.59       -0.85      1.39 o
  -7   9   3       18.17       18.02      1.28 o
  -6   9   3       53.21       46.99      2.00 o
  -5   9   3      542.92      492.43      6.24 o
  -4   9   3        4.62        3.46      1.67 o
  -3   9   3      232.94      226.50      3.80 o
  -2   9   3       65.02       61.84      3.01 o
  -1   9   3       31.58       29.46      1.47 o
   0   9   3       85.59       79.47      5.73 o
   1   9   3       16.07       16.01      1.82 o
   2   9   3       37.94       41.09      2.53 o
   3   9   3      255.09      249.30      5.24 o
   4   9   3      454.35      485.53     22.76 o
   5   9   3      306.48      336.67      3.32 o
   6   9   3       16.93       18.67      1.18 o
  -5  10   3        2.90        4.24      1.25 o
  -4  10   3      283.42      266.47      4.04 o
  -3  10   3        4.48        6.09      1.56 o
  -2  10   3       15.49       21.25      1.93 o
  -1  10   3       17.03       18.80      3.13 o
   0  10   3       71.72       82.83      4.93 o
   1  10   3       10.56       10.14      1.68 o
   2  10   3       57.29       61.92      3.05 o
   3  10   3       91.02       81.37      2.58 o
   4  10   3       35.46       40.93      1.80 o
 -12   0   4      214.35      251.72     17.73 o
 -11   0   4       16.54       16.24      2.03 o
 -10   0   4        0.12        0.33      1.75 o
  -9   0   4       24.77       23.42      1.84 o
  -8   0   4       19.09       21.83      1.99 o
  -7   0   4      478.09      527.75     12.92 o
  -6   0   4     1066.15     1292.87     15.88 o
  -5   0   4      830.16     1009.87     14.57 o
  -4   0   4     1100.34     1224.67     17.71 o
  -3   0   4     1310.98     1377.44      5.28 o
  -2   0   4      138.09      153.12      2.75 o
  -1   0   4      960.72      986.85      8.70 o
   0   0   4       78.33       68.30      1.36 o
   1   0   4      211.74      221.54      3.64 o
   2   0   4      573.68      526.31      4.10 o
   3   0   4     1310.46     1264.57     65.99 o
   4   0   4      313.87      320.25      6.16 o
   5   0   4       65.84       56.58      5.93 o
   6   0   4      160.21      167.67      8.41 o
   7   0   4       77.82       74.87      3.67 o
   8   0   4       20.63       22.96      1.94 o
   9   0   4      142.42      138.35      4.53 o
  10   0   4       12.64       11.18      2.26 o
  11   0   4        0.67       -0.40      1.09 o
 -12   1   4        9.66       11.37      1.12 o
 -11   1   4        7.42        6.89      1.19 o
 -10   1   4        2.21        1.32      1.25 o
  -9   1   4        0.34       -0.34      1.31 o
  -8   1   4        8.02        8.33      1.38 o
  -7   1   4        6.10        7.16      2.57 o
  -6   1   4      142.55      159.29      3.17 o
  -5   1   4     3873.65     4492.29     95.75 o
  -4   1   4       26.69       31.09      0.93 o
  -3   1   4      998.25     1064.07      4.33 o
  -2   1   4     1607.13     1568.00     13.53 o
  -1   1   4      177.95      161.54      2.13 o
   0   1   4      150.80      140.20      1.30 o
   1   1   4       25.96       29.93      1.15 o
   2   1   4      506.71      506.08      5.21 o
   3   1   4      503.30      483.79      3.89 o
   4   1   4     4704.23     4868.45     61.17 o
   5   1   4       65.31       71.04      1.69 o
   6   1   4       23.43       21.61      1.80 o
   7   1   4        4.49        5.15      1.33 o
   8   1   4      253.65      238.53      6.41 o
   9   1   4       14.83       16.93      1.69 o
  10   1   4       34.80       31.04      2.60 o
  11   1   4        1.59        0.55      0.86 o
 -12   2   4       13.97       16.96      1.44 o
 -11   2   4        0.41        1.00      1.07 o
 -10   2   4       13.64       13.56      1.22 o
  -9   2   4        0.42       -0.27      1.52 o
  -8   2   4       11.76       12.08      1.59 o
  -7   2   4       24.18       23.11      1.67 o
  -6   2   4      289.76      332.10      4.41 o
  -5   2   4      531.03      492.25      5.83 o
  -4   2   4      728.35      723.32      6.27 o
  -3   2   4     1307.27     1351.31     25.65 o
  -2   2   4     1201.20     1260.54      7.13 o
  -1   2   4       70.38       83.38      1.30 o
   0   2   4      795.63      803.90      5.28 o
   1   2   4      689.93      683.68      3.70 o
   2   2   4      482.09      470.76      5.36 o
   3   2   4       72.27       87.79      1.64 o
   4   2   4        6.12        3.50      0.96 o
   5   2   4      493.07      511.55      6.32 o
   6   2   4       93.69       96.40      2.51 o
   7   2   4      685.83      668.85      6.08 o
   8   2   4      112.71      110.62      3.95 o
   9   2   4       20.37       21.73      1.80 o
  10   2   4       22.10       22.24      1.58 o
  11   2   4        4.30        5.70      1.28 o
 -11   3   4       85.01       98.20      3.90 o
 -10   3   4       42.62       45.07      2.06 o
  -9   3   4       12.65       14.90      2.44 o
  -8   3   4        3.06        1.76      1.66 o
  -7   3   4        0.06        0.11      1.61 o
  -6   3   4       33.02       43.59      4.20 o
  -5   3   4     1692.78     1761.66     17.16 o
  -4   3   4     3442.67     3788.67     27.73 o
  -3   3   4      436.90      462.85      8.08 o
  -2   3   4       65.49       74.82      1.73 o
  -1   3   4     1062.88     1116.81     15.92 o
   0   3   4       11.57        9.07      0.79 o
   1   3   4       54.05       44.25      1.75 o
   2   3   4     1145.12     1206.90      6.97 o
   3   3   4      778.73      759.99     14.66 o
   4   3   4      859.81      924.70      6.69 o
   5   3   4      224.76      219.02      3.65 o
   6   3   4        0.03        0.66      1.17 o
   7   3   4        2.06        4.07      1.51 o
   8   3   4       21.30       18.04      1.42 o
   9   3   4        4.00        0.55      1.30 o
  10   3   4        5.33        5.32      1.07 o
  11   3   4        0.08        0.31      1.07 o
 -11   4   4        0.10       -1.54      1.93 o
 -10   4   4       40.09       37.20      1.75 o
  -9   4   4        4.13        4.41      1.45 o
  -8   4   4        0.28        0.63      1.55 o
  -7   4   4      117.35      115.44      3.67 o
  -6   4   4       27.52       33.70      7.43 o
  -5   4   4       96.95      106.73      9.44 o
  -4   4   4      132.59      139.19     11.57 o
  -3   4   4      258.69      272.73      3.56 o
  -2   4   4       22.73       21.47      1.37 o
  -1   4   4      513.35      560.22     23.83 o
   0   4   4     2330.55     2396.76      9.64 o
   1   4   4       20.50       15.73      1.16 o
   2   4   4        9.53        8.39      1.06 o
   3   4   4      247.99      264.08      3.12 o
   4   4   4      103.56       94.84      3.07 o
   5   4   4      169.88      160.86      2.92 o
   6   4   4      671.51      617.95      6.68 o
   7   4   4      157.37      145.57      3.35 o
   8   4   4      229.76      221.80      9.67 o
   9   4   4       20.65       17.96      2.12 o
  10   4   4        2.78        3.00      1.23 o
 -10   5   4        0.47       -0.65      1.91 o
  -9   5   4       13.82       14.60      1.51 o
  -8   5   4       23.03       19.75      2.24 o
  -7   5   4       94.13       77.00      2.28 o
  -6   5   4       53.29       47.73      2.17 o
  -5   5   4      435.47      475.28      8.67 o
  -4   5   4       84.38       84.12      4.47 o
  -3   5   4      103.22      105.75      2.61 o
  -2   5   4      279.13      256.22     12.68 o
  -1   5   4       34.23       26.56      1.58 o
   0   5   4       16.97       17.88      1.79 o
   1   5   4      170.38      184.67      3.06 o
   2   5   4      310.58      359.77      5.04 o
   3   5   4      262.71      278.41     48.38 o
   4   5   4      115.47       97.97      1.93 o
   5   5   4       43.57       36.61      1.70 o
   6   5   4       17.42       14.27      1.27 o
   7   5   4       14.90       11.71      1.68 o
   8   5   4       11.27        6.93      1.96 o
   9   5   4       37.44       37.18      2.24 o
  10   5   4       24.73       19.78      6.94 o
 -10   6   4        4.13        3.57      1.89 o
  -9   6   4        0.00        0.64      1.32 o
  -8   6   4       60.38       66.05      1.97 o
  -7   6   4       21.12       18.40      1.60 o
  -6   6   4      244.94      207.43      4.82 o
  -5   6   4      404.81      382.50     10.21 o
  -4   6   4      781.81      756.01      6.70 o
  -3   6   4     1458.37     1471.06     21.63 o
  -2   6   4       15.91       16.16      2.37 o
  -1   6   4       51.44       59.57     11.07 o
   0   6   4      660.86      758.73     14.11 o
   1   6   4       73.03       65.82      3.67 o
   2   6   4       70.41       71.15      3.64 o
   3   6   4      751.58      728.47     10.61 o
   4   6   4      197.90      176.15      3.03 o
   5   6   4     1314.13     1171.06     15.10 o
   6   6   4        3.89        2.46      2.01 o
   7   6   4       13.67       11.03      1.93 o
   8   6   4       34.90       33.91      2.30 o
   9   6   4       89.91       82.08      2.66 o
  -9   7   4        0.28        0.60      1.20 o
  -8   7   4      196.38      202.81      9.15 o
  -7   7   4      172.73      160.81     13.22 o
  -6   7   4       15.09       13.61      1.94 o
  -5   7   4       27.13       32.50      4.52 o
  -4   7   4      494.30      490.99      4.39 o
  -3   7   4      203.72      187.59      4.17 o
  -2   7   4       28.46       24.05      3.16 o
  -1   7   4      484.47      446.99      6.34 o
   0   7   4       32.77       32.59      1.44 o
   1   7   4      164.79      148.88      3.62 o
   2   7   4       83.03       87.57      2.55 o
   3   7   4        0.17       -0.93      2.52 o
   4   7   4      380.47      336.25      4.15 o
   5   7   4      302.98      279.93     12.76 o
   6   7   4       30.71       31.28      2.08 o
   7   7   4      276.63      296.04      4.97 o
   8   7   4      116.85      118.38      2.94 o
   9   7   4        0.46       -1.47      1.47 o
  -8   8   4       17.25       19.98      1.41 o
  -7   8   4        1.74        1.01      1.19 o
  -6   8   4      116.56      102.64      7.50 o
  -5   8   4      291.79      279.47      5.34 o
  -4   8   4       45.09       37.79      2.15 o
  -3   8   4       39.10       40.70      1.55 o
  -2   8   4      128.24      118.05      3.49 o
  -1   8   4       45.40       43.38      2.06 o
   0   8   4      181.58      175.76      6.59 o
   1   8   4       27.40       24.10      4.03 o
   2   8   4        3.21        3.01      2.13 o
   3   8   4       82.04       74.83      3.31 o
   4   8   4      409.90      399.11     14.20 o
   5   8   4       41.06       40.79      2.73 o
   6   8   4        7.24        8.17      1.22 o
   7   8   4      272.13      324.18     13.00 o
   8   8   4       22.53       12.32      1.50 o
  -7   9   4        8.82        8.61      1.23 o
  -6   9   4        0.00       -0.09      1.30 o
  -5   9   4        2.94        6.77      1.27 o
  -4   9   4       30.17       24.19      2.06 o
  -3   9   4      103.14       95.39      3.34 o
  -2   9   4       57.54       50.99      1.72 o
  -1   9   4       11.89       12.06      1.30 o
   0   9   4       31.25       28.83      4.24 o
   1   9   4       35.14       32.13      2.08 o
   2   9   4      170.76      170.73      4.42 o
   3   9   4       40.94       48.41      2.57 o
   4   9   4      124.56      126.59      3.50 o
   5   9   4        7.14        7.31      1.24 o
   6   9   4       12.72       13.72      6.10 o
  -5  10   4        4.00        2.61      1.22 o
  -4  10   4      224.01      224.69      3.71 o
  -3  10   4       17.29       18.11      1.71 o
  -2  10   4       45.43       50.23      2.33 o
  -1  10   4       37.60       39.24      3.85 o
   0  10   4       15.66       17.69      1.31 o
   1  10   4       35.82       43.63      1.60 o
   2  10   4        0.65        1.80      1.20 o
   3  10   4       68.65       66.11      2.32 o
   4  10   4        0.05        0.38      1.24 o
 -12   1   5        1.09        0.62      1.49 o
 -11   1   5        3.81        4.35      1.18 o
 -10   1   5       94.65       92.95      2.08 o
  -9   1   5      119.07      110.06      2.81 o
  -8   1   5      215.77      206.29      2.59 o
  -7   1   5      202.51      214.20      2.82 o
  -6   1   5      244.38      313.29      4.88 o
  -5   1   5      641.53      717.76     10.89 o
  -4   1   5        9.32       17.67      1.17 o
  -3   1   5      952.29     1079.35     24.87 o
  -2   1   5     1854.11     1832.22     23.99 o
  -1   1   5      366.42      335.54      3.42 o
   0   1   5      233.25      282.04      7.21 o
   1   1   5     1184.94     1144.29     11.55 o
   2   1   5     2365.15     2301.93     18.38 o
   3   1   5     3491.39     3674.87      9.98 o
   4   1   5        0.07        1.10      1.05 o
   5   1   5      322.15      325.01      7.82 o
   6   1   5      584.02      580.95      4.66 o
   7   1   5        3.35        1.80      1.37 o
   8   1   5        9.97        9.32      1.71 o
   9   1   5       79.76       74.56      3.52 o
  10   1   5       27.77       25.02      1.47 o
  11   1   5        0.58        0.73      0.75 o
 -11   2   5       74.93       86.35      2.20 o
 -10   2   5       17.40       15.30      1.17 o
  -9   2   5       83.21       70.61      1.97 o
  -8   2   5       81.58       76.98      2.65 o
  -7   2   5        4.91        1.95      2.19 o
  -6   2   5      140.29      195.30      6.77 o
  -5   2   5        9.06       14.95      1.70 o
  -4   2   5        7.49       10.02      1.27 o
  -3   2   5        3.03        6.78      1.31 o
  -2   2   5     1375.65     1477.07      7.87 o
  -1   2   5      865.47      836.24      4.49 o
   0   2   5     2977.68     2945.22     19.42 o
   1   2   5      462.98      485.01      6.24 o
   2   2   5       15.38       11.95      0.90 o
   3   2   5      812.86      915.30      7.35 o
   4   2   5        3.25        2.66      1.40 o
   5   2   5      867.06      900.06     22.13 o
   6   2   5       34.75       30.04      1.33 o
   7   2   5      145.08      128.94      6.01 o
   8   2   5       48.01       40.86      2.09 o
   9   2   5       22.25       18.18      3.39 o
  10   2   5        5.12        3.36      0.90 o
  11   2   5        1.23        1.89      1.37 o
 -11   3   5       51.68       60.43      2.62 o
 -10   3   5       18.04       16.54      1.40 o
  -9   3   5        0.00       -0.08      1.47 o
  -8   3   5       38.44       43.24      1.73 o
  -7   3   5        0.13        2.22      1.73 o
  -6   3   5      261.35      266.42      5.63 o
  -5   3   5      277.21      260.37     14.41 o
  -4   3   5      365.13      396.17      4.15 o
  -3   3   5      873.35      947.99      6.14 o
  -2   3   5      310.75      343.84      4.29 o
  -1   3   5      751.21      840.81      4.96 o
   0   3   5        8.02       11.97      0.74 o
   1   3   5      875.49     1007.08      6.39 o
   2   3   5     1908.28     2031.42     11.41 o
   3   3   5       60.34       54.62      1.53 o
   4   3   5      281.91      284.67      3.93 o
   5   3   5      437.34      444.07     14.38 o
   6   3   5        6.92        8.02      1.13 o
   7   3   5        7.90        5.37      1.45 o
   8   3   5       64.87       52.25     11.41 o
   9   3   5        5.63        4.68      1.26 o
  10   3   5        9.77        9.13      1.16 o
 -11   4   5        0.90       -0.94      1.86 o
 -10   4   5        0.99        0.61      2.02 o
  -9   4   5       49.96       61.52      2.30 o
  -8   4   5        1.24        1.61      1.40 o
  -7   4   5      146.71      116.94      2.27 o
  -6   4   5     1760.96     1697.09      9.08 o
  -5   4   5      141.25      128.56      6.35 o
  -4   4   5       29.34       34.13      3.58 o
  -3   4   5      125.13      140.18      3.29 o
  -2   4   5        5.71        6.80      1.39 o
  -1   4   5      126.53      135.57      5.75 o
   0   4   5       76.38       81.60      1.72 o
   1   4   5      320.52      353.82      3.95 o
   2   4   5      697.94      776.40      7.62 o
   3   4   5      753.53      812.77      6.81 o
   4   4   5      291.03      292.48      4.42 o
   5   4   5        5.77        5.12      1.19 o
   6   4   5      154.31      147.25      2.54 o
   7   4   5       88.27       83.96      2.64 o
   8   4   5       53.13       46.04      2.78 o
   9   4   5       22.22       18.98      1.44 o
  10   4   5        0.58       -0.43      1.02 o
 -10   5   5        7.02        7.34      1.84 o
  -9   5   5      130.82      132.76      3.85 o
  -8   5   5        8.01        7.26      1.62 o
  -7   5   5        0.05        0.46      1.73 o
  -6   5   5      635.79      649.48      7.85 o
  -5   5   5       79.80       95.90      2.46 o
  -4   5   5       74.39       83.44      2.24 o
  -3   5   5      218.77      213.50     14.80 o
  -2   5   5        0.24        0.73      1.57 o
  -1   5   5      790.98      789.63      8.30 o
   0   5   5      329.05      322.50      8.35 o
   1   5   5       37.96       51.90      1.93 o
   2   5   5       28.36       34.03      2.42 o
   3   5   5        7.44        6.20      5.86 o
   4   5   5      223.86      187.88      3.03 o
   5   5   5        2.61        1.37      1.26 o
   6   5   5      222.34      201.82      5.22 o
   7   5   5      169.34      163.58      4.36 o
   8   5   5      172.64      177.10      4.44 o
   9   5   5        9.05        8.70      1.21 o
  10   5   5        6.92        5.47      1.47 o
 -10   6   5        1.52        0.15      1.74 o
  -9   6   5      103.61      102.23      2.38 o
  -8   6   5        0.55       -1.35      1.35 o
  -7   6   5       15.35       13.89      1.64 o
  -6   6   5      168.45      160.06      4.16 o
  -5   6   5      420.55      428.37      9.24 o
  -4   6   5      552.40      534.78      5.72 o
  -3   6   5       29.44       23.91      2.43 o
  -2   6   5       29.75       27.69      1.81 o
  -1   6   5       13.49       12.26      1.59 o
   0   6   5      211.28      254.02     30.02 o
   1   6   5      164.59      161.42      5.24 o
   2   6   5        5.26        4.01      1.81 o
   3   6   5       58.41       52.25      2.53 o
   4   6   5      469.53      440.02      6.88 o
   5   6   5      225.37      200.29      3.31 o
   6   6   5        4.37        3.86      2.09 o
   7   6   5      182.91      185.53      4.32 o
   8   6   5        3.47        3.65      1.69 o
   9   6   5       15.89       14.95      3.60 o
  -9   7   5        4.77        3.45      1.80 o
  -8   7   5        0.38        0.42      1.20 o
  -7   7   5      125.32      104.19      5.02 o
  -6   7   5        8.12        8.67      1.96 o
  -5   7   5       36.58       32.64      3.36 o
  -4   7   5       52.99       48.87      2.27 o
  -3   7   5      162.64      158.47      2.63 o
  -2   7   5      599.04      564.24     15.83 o
  -1   7   5       69.27       68.63      3.70 o
   0   7   5       69.68       62.29      2.41 o
   1   7   5       27.44       28.97      2.02 o
   2   7   5      448.98      485.85     16.21 o
   3   7   5       13.98       11.05      2.31 o
   4   7   5       28.12       23.01      1.68 o
   5   7   5       13.83       14.16      1.97 o
   6   7   5        9.36        9.77      2.01 o
   7   7   5        3.75        2.88      1.79 o
   8   7   5      123.45      142.00      7.72 o
  -8   8   5        7.04        9.23      1.38 o
  -7   8   5       36.15       31.06      4.63 o
  -6   8   5      126.16      116.92      2.57 o
  -5   8   5       48.69       44.54      2.51 o
  -4   8   5       20.98       14.97      1.82 o
  -3   8   5      219.60      205.46      3.15 o
  -2   8   5       27.22       25.57      1.82 o
  -1   8   5       27.92       24.03      1.71 o
   0   8   5       93.85       83.24      4.72 o
   1   8   5       10.23        7.80      1.58 o
   2   8   5      521.81      493.24      5.68 o
   3   8   5       44.49       44.38      1.81 o
   4   8   5       58.47       54.46      7.14 o
   5   8   5       27.51       26.79      1.70 o
   6   8   5       14.27       16.26      1.96 o
   7   8   5        0.88        0.69      0.94 o
  -6   9   5       47.42       56.29      4.38 o
  -5   9   5      129.75      121.71      2.18 o
  -4   9   5       91.19       98.88      3.18 o
  -3   9   5       97.14      101.28      3.37 o
  -2   9   5       21.65       19.58      1.74 o
  -1   9   5       68.64       63.54      3.07 o
   0   9   5       51.39       49.78      3.88 o
   1   9   5        2.06        1.84      1.54 o
   2   9   5        4.89        4.27      1.57 o
   3   9   5        0.02        0.05      1.43 o
   4   9   5      112.49      102.00      3.15 o
   5   9   5       41.77       43.56      1.95 o
  -5  10   5       65.56       50.56      1.60 o
  -4  10   5       14.38       13.95      1.41 o
  -3  10   5        3.17        2.13      1.42 o
  -2  10   5        8.68        8.74      1.59 o
  -1  10   5       20.70       18.40      1.20 o
   0  10   5       12.72       12.18      1.15 o
   1  10   5       52.17       53.39      1.65 o
   2  10   5        1.48        2.81      1.01 o
   3  10   5      245.88      227.59      2.53 o
   4  10   5      117.92      135.35      2.56 o
 -11   0   6        0.44        0.33      1.35 o
 -10   0   6      205.34      216.82      3.66 o
  -9   0   6        4.14        2.80      1.92 o
  -8   0   6      114.99      132.69      3.12 o
  -7   0   6      352.53      375.78      9.11 o
  -6   0   6        5.23        9.59      5.47 o
  -5   0   6       14.08        9.61      3.77 o
  -4   0   6        2.33        1.95      1.19 o
  -3   0   6      559.05      591.47      6.02 o
  -2   0   6        3.99        6.21      0.85 o
  -1   0   6     2698.83     2506.50     10.53 o
   0   0   6     4900.86     4934.53     15.81 o
   1   0   6      844.02      823.84      8.20 o
   2   0   6     3997.80     4477.37     53.97 o
   3   0   6      384.77      384.54      7.40 o
   4   0   6      911.10      916.43     12.60 o
   5   0   6       68.74       92.47      4.90 o
   6   0   6      247.12      242.40      5.11 o
   7   0   6        8.50       12.61      2.48 o
   8   0   6        2.72        2.15      2.39 o
   9   0   6      218.24      184.28      3.83 o
  10   0   6       97.82       60.69      2.86 o
  11   0   6       13.24       16.80      6.00 o
 -11   1   6       25.97       25.83      1.22 o
 -10   1   6       12.80       15.35      1.19 o
  -9   1   6      334.08      335.21      3.80 o
  -8   1   6       16.98        9.80      1.48 o
  -7   1   6      145.47      134.84      2.83 o
  -6   1   6       88.84       94.99      4.89 o
  -5   1   6      132.96      149.44      3.17 o
  -4   1   6       29.05       27.33      1.22 o
  -3   1   6       63.94       81.25      1.39 o
  -2   1   6      132.12      158.37      3.69 o
  -1   1   6      267.33      283.92      3.63 o
   0   1   6       23.04       13.38      0.64 o
   1   1   6      576.23      572.65     12.45 o
   2   1   6      745.40      829.97      7.26 o
   3   1   6       21.14       24.00      1.33 o
   4   1   6        2.11        2.73      1.74 o
   5   1   6      128.08      151.76      5.31 o
   6   1   6       11.59       10.74      1.93 o
   7   1   6        8.86        5.43      1.74 o
   8   1   6      179.89      150.91      3.91 o
   9   1   6        2.05        2.26      1.11 o
  10   1   6      178.17      157.97     12.68 o
  11   1   6       21.03       13.37      5.29 o
 -11   2   6       66.74       70.85      2.59 o
 -10   2   6        0.29        1.10      1.28 o
  -9   2   6        0.61        1.10      1.44 o
  -8   2   6        3.56        3.22      2.40 o
  -7   2   6       41.77       38.50      1.79 o
  -6   2   6        8.85        7.49      2.08 o
  -5   2   6      140.35      158.06      5.00 o
  -4   2   6      425.70      476.13      8.48 o
  -3   2   6        0.02        0.93      1.46 o
  -2   2   6      793.00      839.06      6.83 o
  -1   2   6      301.98      317.29      4.19 o
   0   2   6      560.52      603.88     14.03 o
   1   2   6     1488.36     1523.12      7.05 o
   2   2   6      462.74      466.59      5.26 o
   3   2   6      113.28      106.86      3.66 o
   4   2   6      115.97      109.64      2.25 o
   5   2   6      157.48      153.11      4.21 o
   6   2   6      105.69      103.02      2.21 o
   7   2   6       31.30       28.41      4.54 o
   8   2   6        0.23       -0.35      1.35 o
   9   2   6      100.65       90.59      2.68 o
  10   2   6       53.21       45.89      2.07 o
  11   2   6        9.42       16.04      1.48 o
 -11   3   6       89.01      102.32      2.87 o
 -10   3   6       26.76       18.91      1.31 o
  -9   3   6      168.58      168.13      3.37 o
  -8   3   6        1.99        2.70      1.85 o
  -7   3   6      190.53      200.05      6.83 o
  -6   3   6       93.56       86.91      9.07 o
  -5   3   6      172.84      202.15      6.46 o
  -4   3   6      512.05      543.81      6.95 o
  -3   3   6      130.44      131.81      2.86 o
  -2   3   6      352.81      335.02      3.74 o
  -1   3   6       16.81       19.02      0.94 o
   0   3   6      473.42      460.33      4.09 o
   1   3   6       64.54       80.11      1.76 o
   2   3   6      220.89      263.34      4.27 o
   3   3   6      428.28      413.23     12.41 o
   4   3   6        2.43        1.07      1.78 o
   5   3   6      133.44      124.75      2.58 o
   6   3   6      135.03      127.72      2.14 o
   7   3   6        0.02        0.29      1.76 o
   8   3   6       14.38       10.46      1.37 o
   9   3   6       45.76       34.97      1.46 o
  10   3   6        1.72        0.21      1.10 o
 -11   4   6        2.93        1.69      1.18 o
 -10   4   6        4.67        6.05      1.74 o
  -9   4   6       70.51       78.83      7.21 o
  -8   4   6      263.59      223.41      3.94 o
  -7   4   6      554.57      471.54      9.34 o
  -6   4   6      528.06      498.56     11.47 o
  -5   4   6      225.66      221.67     15.18 o
  -4   4   6      186.66      199.87      5.02 o
  -3   4   6        0.24        1.53      1.70 o
  -2   4   6        6.61        5.86      1.26 o
  -1   4   6      502.07      567.93      6.65 o
   0   4   6     1273.82     1359.63     12.97 o
   1   4   6       81.60       90.13      1.89 o
   2   4   6     2240.71     2582.68     25.38 o
   3   4   6      460.63      461.23      6.67 o
   4   4   6      574.78      593.44      7.33 o
   5   4   6      221.00      217.37     10.74 o
   6   4   6       71.99       64.94      2.51 o
   7   4   6      549.30      534.06      7.37 o
   8   4   6        0.54        0.97      1.44 o
   9   4   6      163.26      147.86      9.25 o
  10   4   6        0.31        2.03      1.56 o
 -10   5   6       52.71       52.67      2.22 o
  -9   5   6        1.26       -0.09      1.87 o
  -8   5   6       66.72       60.43      3.10 o
  -7   5   6       66.94       56.54      4.89 o
  -6   5   6        2.39        1.24      2.10 o
  -5   5   6        0.01       -1.57      2.12 o
  -4   5   6      106.42      121.63      2.62 o
  -3   5   6      404.92      405.63     15.93 o
  -2   5   6        0.81        3.49      1.82 o
  -1   5   6       65.21       69.11      3.71 o
   0   5   6       14.64       14.32      1.71 o
   1   5   6     1971.21     2082.01     48.57 o
   2   5   6        0.18        0.37      2.31 o
   3   5   6       39.90       37.03      2.11 o
   4   5   6      213.41      213.78      8.57 o
   5   5   6       40.88       39.30      3.21 o
   6   5   6       49.61       45.29      3.57 o
   7   5   6       34.07       31.49      2.33 o
   8   5   6       51.78       52.53      2.56 o
   9   5   6      196.79      186.12     24.09 o
  -9   6   6      100.74      114.44      2.97 o
  -8   6   6      164.65      157.31      2.56 o
  -7   6   6      531.30      458.27      5.96 o
  -6   6   6       11.40        9.03      2.25 o
  -5   6   6      106.25      108.88      3.59 o
  -4   6   6       65.44       61.70      2.29 o
  -3   6   6        0.00       -0.22      1.58 o
  -2   6   6      105.82      101.86      3.84 o
  -1   6   6        0.99        3.29      1.47 o
   0   6   6       88.25       83.01      2.43 o
   1   6   6       47.18       52.32      4.59 o
   2   6   6      156.75      158.69      3.10 o
   3   6   6        0.07       -1.43      1.95 o
   4   6   6      173.17      168.88     11.99 o
   5   6   6        1.06        2.03      1.51 o
   6   6   6       49.68       47.09      2.62 o
   7   6   6       69.11       66.17      2.79 o
   8   6   6      103.48      103.37      7.23 o
   9   6   6       18.14       19.59      3.14 o
  -9   7   6        3.09        6.29      1.65 o
  -8   7   6        0.00        1.60      1.18 o
  -7   7   6       17.23       14.44      1.30 o
  -6   7   6      182.64      165.83      3.98 o
  -5   7   6      150.03      144.30      3.97 o
  -4   7   6      238.78      239.42      3.99 o
  -3   7   6       55.66       54.45      1.80 o
  -2   7   6      124.00      116.61      4.52 o
  -1   7   6      270.97      246.54     11.05 o
   0   7   6       46.70       42.92      2.06 o
   1   7   6        3.99        0.98      2.25 o
   2   7   6       49.15       43.97      2.12 o
   3   7   6      418.79      393.54      6.43 o
   4   7   6       85.14       76.00      3.08 o
   5   7   6       15.71       16.60      1.55 o
   6   7   6        4.23        3.62      2.11 o
   7   7   6        5.71        4.92      1.28 o
   8   7   6       12.39       15.07      1.32 o
  -7   8   6      279.53      281.88     10.57 o
  -6   8   6      188.52      164.12      2.57 o
  -5   8   6      176.83      162.46      3.96 o
  -4   8   6       56.35       51.74      2.69 o
  -3   8   6        0.09        0.17      1.47 o
  -2   8   6      192.03      174.98      3.50 o
  -1   8   6      213.37      203.15     11.28 o
   0   8   6      330.36      297.43     21.51 o
   1   8   6        0.53        0.41      1.51 o
   2   8   6      388.11      385.89     25.91 o
   3   8   6      203.60      199.15      6.46 o
   4   8   6        1.60        1.07      1.08 o
   5   8   6        1.23        1.95      1.26 o
   6   8   6        2.47        1.81      1.12 o
   7   8   6       29.84       26.42      3.70 o
  -6   9   6       21.01       27.35      2.95 o
  -5   9   6        2.19        2.85      1.46 o
  -4   9   6        0.08       -0.74      1.64 o
  -3   9   6       11.61       10.39      1.90 o
  -2   9   6        1.58        0.93      1.24 o
  -1   9   6      276.04      289.27      3.80 o
   0   9   6      106.42      108.51      3.48 o
   1   9   6      450.54      453.57      6.82 o
   2   9   6      162.55      164.38      4.20 o
   3   9   6       93.25       89.88      3.09 o
   4   9   6       21.37       17.31      1.71 o
   5   9   6       26.91       28.18      1.69 o
  -4  10   6       10.73        8.60      1.33 o
  -3  10   6      102.48      114.05      2.81 o
  -2  10   6        1.04        0.51      1.46 o
  -1  10   6       11.30       11.16      1.49 o
   0  10   6      295.25      341.68      8.78 o
   1  10   6       64.33       75.98      1.78 o
   2  10   6        8.44        7.36      1.02 o
   3  10   6        2.24        2.12      0.96 o
 -11   1   7        1.15        4.16      1.20 o
 -10   1   7      260.32      269.38      4.54 o
  -9   1   7       10.67       10.33      1.42 o
  -8   1   7       18.94       25.01      1.53 o
  -7   1   7      553.49      564.86     10.20 o
  -6   1   7       51.87       38.92      3.12 o
  -5   1   7       48.75       47.37      1.85 o
  -4   1   7      456.62      496.34      5.53 o
  -3   1   7      272.78      281.41      2.54 o
  -2   1   7        2.98        4.69      0.74 o
  -1   1   7      968.83      948.61     15.59 o
   0   1   7      124.64      118.09      3.00 o
   1   1   7      119.40      129.59      1.95 o
   2   1   7       16.33       22.53      3.70 o
   3   1   7       35.22       23.95      1.39 o
   4   1   7       26.83       21.90      2.27 o
   5   1   7        0.58       -1.24      2.22 o
   6   1   7        1.54        0.99      1.36 o
   7   1   7        1.09        0.07      1.28 o
   8   1   7       10.85       11.55      1.26 o
   9   1   7        3.80        2.16      1.05 o
  10   1   7       36.48       30.55      4.04 o
 -11   2   7       23.37       25.78      1.10 o
 -10   2   7        0.20        1.03      1.20 o
  -9   2   7        3.85        1.27      1.41 o
  -8   2   7      133.70      129.49      3.07 o
  -7   2   7        0.31       -0.17      1.71 o
  -6   2   7      136.48      131.47      3.28 o
  -5   2   7       29.10       32.10      1.94 o
  -4   2   7      135.51      136.87      4.52 o
  -3   2   7       17.01       17.02      1.44 o
  -2   2   7       54.15       61.64      1.91 o
  -1   2   7     2224.63     2335.42     31.18 o
   0   2   7       10.27       22.76      3.62 o
   1   2   7     1841.54     1937.73     11.70 o
   2   2   7      369.37      377.75      7.16 o
   3   2   7        5.40        9.84      2.37 o
   4   2   7      281.37      323.11      5.53 o
   5   2   7       94.28       85.90      1.90 o
   6   2   7        1.00       -0.87      1.46 o
   7   2   7        2.11        3.76      1.18 o
   8   2   7      107.25       89.50      2.30 o
   9   2   7      129.45      101.47      2.68 o
  10   2   7       36.16       32.77      8.43 o
 -11   3   7       97.46      101.05      5.51 o
 -10   3   7       12.40       14.86      1.55 o
  -9   3   7      294.39      278.43      4.13 o
  -8   3   7      307.49      282.62      5.23 o
  -7   3   7       73.09       66.23      3.15 o
  -6   3   7        0.15       -1.96      2.14 o
  -5   3   7        9.70       18.13      3.15 o
  -4   3   7      241.06      263.70      5.55 o
  -3   3   7       39.54       38.26      1.86 o
  -2   3   7      776.92      867.55      7.67 o
  -1   3   7      334.30      374.41      3.46 o
   0   3   7     1780.26     1818.45     25.74 o
   1   3   7      895.35      965.53     22.46 o
   2   3   7       35.16       31.21      1.82 o
   3   3   7      108.86      106.35      3.44 o
   4   3   7        5.80        8.56      5.58 o
   5   3   7      556.55      566.72     11.25 o
   6   3   7        0.01       -0.20      1.18 o
   7   3   7        0.65        1.96      1.35 o
   8   3   7        0.37        2.20      1.06 o
   9   3   7      123.16      119.55      2.07 o
  10   3   7        7.72        5.06      1.00 o
 -11   4   7        6.24        1.49      1.60 o
 -10   4   7      104.84      115.37      3.20 o
  -9   4   7       44.70       45.26      1.90 o
  -8   4   7       59.00       46.78      2.16 o
  -7   4   7        0.26       -0.14      3.39 o
  -6   4   7      155.00      152.02      4.87 o
  -5   4   7       86.76      101.76      3.79 o
  -4   4   7       18.04       34.05      6.57 o
  -3   4   7        1.25        5.89      4.27 o
  -2   4   7        0.12        0.68      1.49 o
  -1   4   7      163.86      169.20      3.84 o
   0   4   7       98.34      103.35      2.08 o
   1   4   7        7.87       11.65      2.31 o
   2   4   7       11.66       16.12      3.62 o
   3   4   7      239.97      237.71      3.84 o
   4   4   7       34.68       36.44      4.91 o
   5   4   7        7.37        5.62      1.67 o
   6   4   7       69.18       61.20      1.86 o
   7   4   7       66.78       62.17      5.45 o
   8   4   7       34.65       41.02      2.50 o
   9   4   7        6.94        8.51      1.05 o
  10   4   7        0.06       -1.50      1.50 o
 -10   5   7        1.66        3.36      1.58 o
  -9   5   7        0.95        2.20      1.67 o
  -8   5   7       67.92       66.41      6.77 o
  -7   5   7       15.55       14.17      2.97 o
  -6   5   7      140.51      141.68      2.87 o
  -5   5   7      194.73      205.85      6.66 o
  -4   5   7      367.94      402.20      7.26 o
  -3   5   7      249.76      263.53     18.95 o
  -2   5   7      250.57      257.40     15.32 o
  -1   5   7        0.95       -1.04      1.92 o
   0   5   7       42.98       46.75      2.24 o
   1   5   7      182.89      158.77      4.99 o
   2   5   7      548.83      516.28      6.78 o
   3   5   7      562.92      501.32      6.80 o
   4   5   7       12.24       11.82      1.80 o
   5   5   7      368.58      364.90     29.51 o
   6   5   7       64.18       58.56      2.15 o
   7   5   7       54.60       48.97      2.63 o
   8   5   7      253.94      242.11      8.95 o
   9   5   7       39.00       41.61      4.68 o
  -9   6   7        3.50        6.64      1.55 o
  -8   6   7      549.99      522.54      6.67 o
  -7   6   7      165.65      146.55      8.02 o
  -6   6   7       86.58       83.20      2.97 o
  -5   6   7       12.87       11.86      1.91 o
  -4   6   7       48.30       54.44      3.22 o
  -3   6   7        0.22        2.03      2.02 o
  -2   6   7      806.77      814.54     20.15 o
  -1   6   7      349.41      363.32      4.19 o
   0   6   7       43.29       47.91      4.60 o
   1   6   7      571.85      555.19      5.78 o
   2   6   7       30.20       31.15      2.33 o
   3   6   7       61.83       52.95      2.65 o
   4   6   7       21.11       21.64      2.12 o
   5   6   7       67.34       64.66      4.17 o
   6   6   7        5.64        5.87      1.38 o
   7   6   7      342.75      354.25     11.52 o
   8   6   7      265.45      280.77     17.11 o
  -8   7   7      273.87      278.28      4.24 o
  -7   7   7        2.76        2.80      1.24 o
  -6   7   7        0.94        3.40      1.91 o
  -5   7   7       96.53       92.08      3.21 o
  -4   7   7      142.37      132.31      3.90 o
  -3   7   7       39.95       38.56      1.47 o
  -2   7   7      133.20      130.13      7.47 o
  -1   7   7       87.36       92.64      6.77 o
   0   7   7      637.00      606.76     16.09 o
   1   7   7      272.87      274.62      9.68 o
   2   7   7      139.95      133.16      3.85 o
   3   7   7      143.52      135.45      7.28 o
   4   7   7       67.60       65.72      3.06 o
   5   7   7       25.01       21.65      2.15 o
   6   7   7       46.58       46.10      2.29 o
   7   7   7      283.46      298.94      9.37 o
   8   7   7      138.61      117.09      2.53 o
  -7   8   7        1.46        2.40      1.08 o
  -6   8   7       21.42       21.16      2.86 o
  -5   8   7        6.95        7.09      1.72 o
  -4   8   7       92.48       91.94      3.25 o
  -3   8   7      186.55      195.75      8.97 o
  -2   8   7        0.37        0.39      1.82 o
  -1   8   7      331.56      321.51     17.12 o
   0   8   7        1.34        1.14      1.40 o
   1   8   7       96.42       99.89      5.41 o
   2   8   7        2.38        2.58      1.29 o
   3   8   7        8.49        7.36      1.33 o
   4   8   7       13.71       12.31      1.26 o
   5   8   7       57.22       58.46      1.79 o
   6   8   7       72.36       86.46      4.68 o
  -6   9   7       35.91       36.70      1.08 o
  -5   9   7       56.43       58.91      1.68 o
  -4   9   7       19.21       16.93      1.67 o
  -3   9   7       10.14        7.52      1.67 o
  -2   9   7      106.53      116.90      2.38 o
  -1   9   7        3.77        4.16      1.16 o
   0   9   7       33.03       30.90      2.10 o
   1   9   7       63.29       60.02      2.60 o
   2   9   7        3.14        4.05      1.37 o
   3   9   7       19.31       17.94      1.70 o
   4   9   7       61.93       63.24      2.32 o
   5   9   7       27.32       31.08      1.60 o
  -4  10   7        3.95        1.78      1.30 o
  -3  10   7       18.88       17.83      1.45 o
  -2  10   7       17.95       17.62      1.62 o
  -1  10   7      269.19      303.52      6.80 o
   0  10   7      130.53      140.29      2.20 o
   1  10   7      243.06      267.82      4.21 o
   2  10   7       84.85       79.22      6.47 o
   3  10   7       18.00       19.56      1.24 o
 -11   0   8       52.87       43.12      2.23 o
 -10   0   8       35.74       37.83      6.24 o
  -9   0   8      195.97      206.41      6.19 o
  -8   0   8      122.30      118.92      6.73 o
  -7   0   8       38.44       42.87      2.45 o
  -6   0   8        7.79       17.27      4.05 o
  -5   0   8      592.26      614.88      6.45 o
  -4   0   8        0.71        1.08      1.88 o
  -3   0   8     1051.56     1071.75     18.82 o
  -2   0   8      951.07      940.51     27.95 o
  -1   0   8     3116.87     3054.02     86.82 o
   0   0   8      826.33      789.37     15.49 o
   1   0   8     1577.39     1487.15      8.02 o
   2   0   8      218.58      247.85      3.65 o
   3   0   8      227.95      282.56      5.90 o
   4   0   8      204.14      215.55      7.94 o
   5   0   8      107.74      100.91      3.76 o
   6   0   8      241.82      191.50      3.96 o
   7   0   8      121.16       88.71      6.78 o
   8   0   8      761.12      608.96     32.07 o
   9   0   8       36.65       31.13      2.38 o
  10   0   8        1.67        2.31      1.33 o
 -11   1   8       16.22       15.90      1.14 o
 -10   1   8        5.18        3.74      1.17 o
  -9   1   8        7.72        5.79      1.37 o
  -8   1   8        9.52       11.44      1.66 o
  -7   1   8      147.83      132.06      9.21 o
  -6   1   8      110.04       97.37      2.64 o
  -5   1   8       15.36       13.23      2.36 o
  -4   1   8       43.96       52.03      2.28 o
  -3   1   8      880.26      930.46      5.38 o
  -2   1   8      112.49      127.18      3.62 o
  -1   1   8       92.43       88.60      1.51 o
   0   1   8      361.64      366.14      4.32 o
   1   1   8       48.15       49.15      1.45 o
   2   1   8       60.34       48.12      1.39 o
   3   1   8        0.65        1.93      1.78 o
   4   1   8      129.63      150.08      3.04 o
   5   1   8        9.10        5.77      1.23 o
   6   1   8       43.38       39.81      1.54 o
   7   1   8       66.65       52.30      2.12 o
   8   1   8       33.03       30.13      1.55 o
   9   1   8        4.36        2.14      1.20 o
  10   1   8        2.30        1.93      0.87 o
 -11   2   8       26.77       24.59      2.32 o
 -10   2   8        1.55       -0.11      1.51 o
  -9   2   8       45.90       40.71      1.70 o
  -8   2   8      122.03      112.39      2.76 o
  -7   2   8       97.80       96.22      2.25 o
  -6   2   8        0.29        2.07      1.74 o
  -5   2   8      182.14      183.21      7.48 o
  -4   2   8      407.52      404.94      5.24 o
  -3   2   8       38.53       46.91      2.21 o
  -2   2   8      338.98      347.00      5.08 o
  -1   2   8        1.38        0.34      1.32 o
   0   2   8       98.67      104.19      7.21 o
   1   2   8      109.04       98.57      2.04 o
   2   2   8      596.04      601.49      7.70 o
   3   2   8      104.59      110.20      3.49 o
   4   2   8      126.99      140.74      3.18 o
   5   2   8       44.56       43.80      1.31 o
   6   2   8       25.84       22.12      1.17 o
   7   2   8        7.66       10.56      1.20 o
   8   2   8       22.60       28.89      1.74 o
   9   2   8       10.46       11.91      1.03 o
  10   2   8        7.29        6.92      3.59 o
 -11   3   8       84.95       86.90      1.58 o
 -10   3   8       24.39       19.68      1.80 o
  -9   3   8        7.10        9.08      1.55 o
  -8   3   8       82.14       80.50      7.67 o
  -7   3   8        5.32        7.62      1.76 o
  -6   3   8      139.70      122.39      4.39 o
  -5   3   8        0.68        2.81      4.96 o
  -4   3   8      215.12      249.84     14.82 o
  -3   3   8       15.56       16.56      2.67 o
  -2   3   8     1227.91     1285.47     10.03 o
  -1   3   8     1350.37     1377.95     10.17 o
   0   3   8       41.00       63.55      2.42 o
   1   3   8        0.14       -0.03      2.14 o
   2   3   8      151.99      137.19      3.20 o
   3   3   8      555.70      586.08      8.20 o
   4   3   8      138.40      140.83      4.89 o
   5   3   8      460.66      451.55      6.39 o
   6   3   8      347.30      316.32      3.29 o
   7   3   8      580.51      526.13      8.62 o
   8   3   8      164.59      175.43      2.69 o
   9   3   8       12.53       16.73      1.08 o
 -10   4   8       14.99       15.85      1.12 o
  -9   4   8       51.38       59.75      2.60 o
  -8   4   8        5.04        2.53      1.64 o
  -7   4   8       17.21       14.97      1.80 o
  -6   4   8     1230.68     1135.18     12.58 o
  -5   4   8       45.41       50.43      3.14 o
  -4   4   8      198.73      208.41      5.14 o
  -3   4   8        0.06       -2.10      6.47 o
  -2   4   8        1.71        4.10      2.89 o
  -1   4   8       48.49       49.24      2.69 o
   0   4   8       78.53       93.53      3.21 o
   1   4   8       29.53       29.39      2.91 o
   2   4   8      106.65       98.04      4.84 o
   3   4   8      114.62      117.76      3.46 o
   4   4   8      166.50      156.18      4.08 o
   5   4   8        7.91        8.92      1.72 o
   6   4   8      383.01      402.39      5.11 o
   7   4   8       25.51       21.41      1.59 o
   8   4   8      152.92      142.69      2.26 o
   9   4   8        0.33        1.73      1.00 o
 -10   5   8       37.55       37.24      1.75 o
  -9   5   8      298.34      294.64      4.76 o
  -8   5   8        3.58        2.73      1.70 o
  -7   5   8       51.54       34.61      5.91 o
  -6   5   8      163.41      164.81      4.90 o
  -5   5   8        2.12        0.60      1.99 o
  -4   5   8       94.26       98.14      2.43 o
  -3   5   8       52.36       60.37      2.87 o
  -2   5   8      324.21      317.83      5.82 o
  -1   5   8      495.37      496.64      7.00 o
   0   5   8      789.45      807.38      8.69 o
   1   5   8      213.28      197.06     16.28 o
   2   5   8       51.89       49.65      3.88 o
   3   5   8       73.77       64.11      2.86 o
   4   5   8       31.69       20.53      2.04 o
   5   5   8       42.72       41.03      4.00 o
   6   5   8      260.14      245.03      7.31 o
   7   5   8       18.47       22.33      1.60 o
   8   5   8       29.42       32.98      1.48 o
   9   5   8      188.83      168.16      2.84 o
  -9   6   8        4.90        4.86      1.48 o
  -8   6   8       16.93       13.81      1.76 o
  -7   6   8        0.07        0.80      1.90 o
  -6   6   8      181.64      187.12      5.49 o
  -5   6   8       71.05       73.68      2.15 o
  -4   6   8      258.25      267.73     13.64 o
  -3   6   8      988.09     1042.85     10.74 o
  -2   6   8        5.60        6.49      2.52 o
  -1   6   8       79.21       75.99      3.63 o
   0   6   8        0.04        0.27      2.27 o
   1   6   8       70.05       62.06      2.96 o
   2   6   8      510.41      496.41     29.03 o
   3   6   8       82.72       77.72      5.30 o
   4   6   8       38.21       32.96      1.89 o
   5   6   8        2.50        1.67      1.43 o
   6   6   8       64.96       67.95      1.73 o
   7   6   8       56.09       62.83      1.83 o
   8   6   8       10.44       12.28      1.60 o
  -8   7   8        0.06        1.70      1.50 o
  -7   7   8        6.76        6.09      1.24 o
  -6   7   8        3.01        2.01      1.96 o
  -5   7   8      107.95      107.26      3.36 o
  -4   7   8       97.68      101.03      6.07 o
  -3   7   8      110.70      122.56     13.85 o
  -2   7   8      167.17      182.41      8.15 o
  -1   7   8        2.03        1.40      1.67 o
   0   7   8       84.23       89.63      3.37 o
   1   7   8       56.16       54.02      2.63 o
   2   7   8      292.19      292.96      5.58 o
   3   7   8       19.84       17.80      1.61 o
   4   7   8       16.95       16.85      1.67 o
   5   7   8      143.84      135.11      3.18 o
   6   7   8      137.03      139.89      3.85 o
   7   7   8       38.96       37.31      2.04 o
  -7   8   8       14.54       17.93      1.55 o
  -6   8   8       10.04       10.24      1.13 o
  -5   8   8       38.23       35.13      2.08 o
  -4   8   8      121.41      119.86      3.41 o
  -3   8   8      130.76      129.12      3.75 o
  -2   8   8      319.31      360.32      5.56 o
  -1   8   8        1.28        0.88      1.76 o
   0   8   8       99.81      115.09     11.07 o
   1   8   8        7.02        9.17      1.35 o
   2   8   8       32.65       33.38      2.26 o
   3   8   8      144.34      148.20      9.13 o
   4   8   8       79.86       87.59      3.14 o
   5   8   8       32.97       33.41      1.44 o
   6   8   8       19.33       18.54      1.11 o
  -5   9   8        0.26       -1.07      1.07 o
  -4   9   8       35.40       34.14      1.93 o
  -3   9   8        0.06        0.40      1.56 o
  -2   9   8      255.07      293.98      3.31 o
  -1   9   8      168.89      183.64      2.81 o
   0   9   8      138.96      139.21      3.50 o
   1   9   8       44.65       46.05      2.26 o
   2   9   8        7.68        9.96      1.79 o
   3   9   8        3.14        2.39      1.27 o
   4   9   8        4.59        5.65      1.19 o
  -3  10   8        0.48        1.94      1.34 o
  -2  10   8       39.15       40.65      1.74 o
  -1  10   8        4.53        5.89      1.44 o
   0  10   8       31.43       29.37      3.22 o
   1  10   8        3.96        5.98      0.94 o
   2  10   8      100.16       89.25      7.45 o
 -11   1   9       43.53       39.50      1.34 o
 -10   1   9        1.79        1.10      1.15 o
  -9   1   9       10.46        6.08      1.35 o
  -8   1   9       18.32       18.98      1.64 o
  -7   1   9       59.99       52.03      1.96 o
  -6   1   9        4.52        2.23      1.81 o
  -5   1   9      836.33      897.64      7.36 o
  -4   1   9        0.14        0.33      2.13 o
  -3   1   9     1514.91     1572.34     23.65 o
  -2   1   9       98.33      110.33      3.16 o
  -1   1   9     1154.11     1101.83      8.09 o
   0   1   9      321.05      303.82      5.02 o
   1   1   9       20.02       11.99      1.35 o
   2   1   9       13.58       10.61      1.64 o
   3   1   9      877.31      787.73     12.92 o
   4   1   9      265.31      290.98      5.48 o
   5   1   9      188.96      191.38      4.08 o
   6   1   9      280.58      265.29      5.12 o
   7   1   9      221.82      204.38      4.86 o
   8   1   9       50.31       49.00      2.35 o
   9   1   9        0.17        0.30      1.03 o
  10   1   9       12.82        7.92      0.79 o
 -11   2   9       54.08       56.14      1.65 o
 -10   2   9      154.60      158.98      3.98 o
  -9   2   9       15.46       13.45      1.58 o
  -8   2   9       62.81       54.37      2.28 o
  -7   2   9      325.02      305.70     11.95 o
  -6   2   9      559.55      501.08      7.65 o
  -5   2   9       23.39       26.66      2.14 o
  -4   2   9        3.09        3.89      2.20 o
  -3   2   9      430.00      415.05      4.71 o
  -2   2   9      654.69      608.49     14.45 o
  -1   2   9      755.77      801.81     10.29 o
   0   2   9       49.00       42.44      2.34 o
   1   2   9      441.48      456.87      4.92 o
   2   2   9       15.97       15.61      2.09 o
   3   2   9      125.05      132.93      5.50 o
   4   2   9      161.81      164.31      6.03 o
   5   2   9        5.04        5.35      1.17 o
   6   2   9      235.94      232.36      3.08 o
   7   2   9      597.69      547.95      8.07 o
   8   2   9       21.42       20.63      1.19 o
   9   2   9        0.51        0.07      1.05 o
 -10   3   9       39.83       40.34      1.23 o
  -9   3   9       31.23       32.87      1.68 o
  -8   3   9        0.14       -0.16      1.91 o
  -7   3   9      301.65      273.88      4.24 o
  -6   3   9       19.60       17.98      2.81 o
  -5   3   9      203.46      197.44      3.86 o
  -4   3   9      231.41      211.53      5.15 o
  -3   3   9        8.76        9.67      3.49 o
  -2   3   9      162.07      191.55      5.02 o
  -1   3   9      276.56      334.03      5.32 o
   0   3   9      389.21      363.71      5.87 o
   1   3   9        0.49        0.41      1.92 o
   2   3   9      409.50      411.64      5.63 o
   3   3   9       73.46       86.99      2.14 o
   4   3   9       94.62       98.42      3.32 o
   5   3   9       72.82       73.94      1.61 o
   6   3   9      256.81      222.35      2.78 o
   7   3   9       70.22       52.36      2.26 o
   8   3   9       41.01       48.45      2.15 o
   9   3   9       15.27       12.98      1.38 o
 -10   4   9        1.83        3.02      1.28 o
  -9   4   9       17.48       17.93      1.22 o
  -8   4   9       21.10       24.48      1.60 o
  -7   4   9        8.61        6.48      1.72 o
  -6   4   9       27.41       30.82      2.87 o
  -5   4   9      161.40      162.29      3.66 o
  -4   4   9     1261.48     1279.51     12.67 o
  -3   4   9        0.11       -0.15      2.42 o
  -2   4   9        9.22       11.70      2.59 o
  -1   4   9       70.50       62.25      2.85 o
   0   4   9        6.90        2.87      2.17 o
   1   4   9       20.81       23.22      1.81 o
   2   4   9       45.33       39.80      1.63 o
   3   4   9       14.83       14.30      1.58 o
   4   4   9      131.81      124.69      2.98 o
   5   4   9      630.71      629.74     11.87 o
   6   4   9       37.57       51.45      1.54 o
   7   4   9        6.38        5.02      1.43 o
   8   4   9       20.54       25.95      1.16 o
  -9   5   9      142.56      141.30      3.17 o
  -8   5   9       97.49      103.27      4.82 o
  -7   5   9       59.35       48.34      1.98 o
  -6   5   9       49.12       39.35      2.90 o
  -5   5   9        4.14        6.23      2.70 o
  -4   5   9      177.13      171.16      4.91 o
  -3   5   9     2218.16     2154.98     15.86 o
  -2   5   9      110.24      109.65      3.80 o
  -1   5   9        7.89        5.16      2.19 o
   0   5   9        0.19       -0.66      2.19 o
   1   5   9       71.37       74.36      5.36 o
   2   5   9      366.60      344.69     16.32 o
   3   5   9       85.44       85.40      2.53 o
   4   5   9      516.86      474.66     10.51 o
   5   5   9     1565.64     1492.28     64.04 o
   6   5   9     1002.46     1058.15      7.25 o
   7   5   9       10.10       10.49      1.55 o
   8   5   9        0.63        0.13      1.31 o
  -9   6   9       10.10        8.79      1.40 o
  -8   6   9       78.55       85.04      2.74 o
  -7   6   9       54.61       45.86      4.02 o
  -6   6   9      128.24      124.78      3.83 o
  -5   6   9      636.53      678.86      8.57 o
  -4   6   9        8.31        7.38      1.75 o
  -3   6   9      169.28      183.33      4.70 o
  -2   6   9      242.81      241.12      5.37 o
  -1   6   9        0.00        1.33      1.66 o
   0   6   9       40.31       45.29      2.61 o
   1   6   9       15.40       19.43      2.08 o
   2   6   9      100.27       95.64      9.23 o
   3   6   9        1.15        1.52      1.92 o
   4   6   9       68.83       64.24      2.29 o
   5   6   9        3.54        4.03      1.33 o
   6   6   9      153.25      167.04      4.48 o
   7   6   9        5.43        6.39      1.68 o
   8   6   9        2.50        6.00      1.46 o
  -8   7   9       22.59       20.60      1.45 o
  -7   7   9       35.91       39.35      1.98 o
  -6   7   9        5.99        4.28      1.89 o
  -5   7   9      133.54      147.38      6.18 o
  -4   7   9        1.18        2.20      1.58 o
  -3   7   9      291.79      307.59     15.53 o
  -2   7   9      524.64      567.52      7.73 o
  -1   7   9      329.06      340.00      4.99 o
   0   7   9      427.78      422.51     10.07 o
   1   7   9       75.30       67.92      2.13 o
   2   7   9       44.39       46.21      2.56 o
   3   7   9      228.15      216.48      3.56 o
   4   7   9        5.01        4.75      1.39 o
   5   7   9        0.29        0.57      1.22 o
   6   7   9      105.33      123.46      3.33 o
   7   7   9       20.45       22.80      0.97 o
  -7   8   9       57.89       70.73      1.92 o
  -6   8   9      108.80      108.12      1.65 o
  -5   8   9       24.36       25.52      1.74 o
  -4   8   9       79.22       76.93      2.62 o
  -3   8   9       14.92       13.60      1.86 o
  -2   8   9       81.63       91.16      2.09 o
  -1   8   9       50.36       51.21      2.03 o
   0   8   9      122.06      133.64      8.44 o
   1   8   9       67.20       68.02      2.11 o
   2   8   9      156.70      169.08      7.75 o
   3   8   9       30.99       32.76      3.22 o
   4   8   9       24.17       20.73      1.27 o
   5   8   9      346.78      363.23      8.32 o
  -5   9   9       46.81       39.67      1.54 o
  -4   9   9       28.69       28.07      1.59 o
  -3   9   9      449.14      480.58      5.45 o
  -2   9   9       70.17       73.71      2.59 o
  -1   9   9      170.53      195.95      5.40 o
   0   9   9       54.34       60.38      2.25 o
   1   9   9       17.22       20.97      1.63 o
   2   9   9        0.09        1.28      1.63 o
   3   9   9        3.07        3.59      1.24 o
   4   9   9        0.48        0.42      1.17 o
  -1  10   9      168.71      165.51      2.71 o
   0  10   9        2.06        3.00      1.41 o
 -11   0  10      132.15      123.71      2.66 o
 -10   0  10        2.82        6.33      1.75 o
  -9   0  10       17.70       15.24      2.35 o
  -8   0  10       17.62       10.69      2.41 o
  -7   0  10      253.28      212.93      6.29 o
  -6   0  10        1.79        0.37      2.88 o
  -5   0  10        0.25        5.52      3.25 o
  -4   0  10     1235.13     1185.62     12.20 o
  -3   0  10       39.76       32.54      2.39 o
  -2   0  10      162.10      198.40     14.73 o
  -1   0  10      590.12      521.79     29.26 o
   0   0  10      134.16      116.73      3.00 o
   1   0  10      303.79      271.89      7.62 o
   2   0  10       17.35       10.23      4.19 o
   3   0  10      821.04      855.09     13.23 o
   4   0  10      205.44      196.05      7.09 o
   5   0  10      464.28      459.21     25.95 o
   6   0  10       38.02       33.56      4.44 o
   7   0  10      201.16      204.78      6.14 o
   8   0  10        1.98        2.13      1.76 o
   9   0  10       13.28       10.57      1.39 o
 -11   1  10        0.35        0.02      0.99 o
 -10   1  10       53.19       46.32      1.86 o
  -9   1  10       17.21       17.86      1.39 o
  -8   1  10        4.08        3.17      1.54 o
  -7   1  10        6.84        6.28      1.64 o
  -6   1  10      730.77      651.83      7.28 o
  -5   1  10      866.68      852.75      7.80 o
  -4   1  10     1006.25     1031.50      7.93 o
  -3   1  10       42.08       54.72      2.34 o
  -2   1  10       10.02       10.50      1.78 o
  -1   1  10       75.05       60.60      2.39 o
   0   1  10       30.66       22.61      3.58 o
   1   1  10       14.19       11.91      1.80 o
   2   1  10        8.13        6.04      2.12 o
   3   1  10      525.23      534.65      4.54 o
   4   1  10     1183.04     1221.57     24.25 o
   5   1  10      350.47      318.95      7.08 o
   6   1  10      260.95      211.88      5.25 o
   7   1  10       13.35       10.58      1.15 o
   8   1  10       18.24       21.50      2.17 o
   9   1  10        0.08       -0.18      0.92 o
 -10   2  10       42.97       41.98      1.27 o
  -9   2  10       38.92       38.95      1.51 o
  -8   2  10      131.77      125.94      2.47 o
  -7   2  10      109.66       96.54      2.38 o
  -6   2  10       46.74       39.61      1.93 o
  -5   2  10       32.28       32.33      3.88 o
  -4   2  10      138.16      135.08      7.88 o
  -3   2  10       58.16       65.67      2.63 o
  -2   2  10      104.20       85.73      3.29 o
  -1   2  10        8.52       11.36      2.92 o
   0   2  10      139.41      125.65      2.80 o
   1   2  10      151.07      144.55      3.05 o
   2   2  10        0.04        1.48      1.49 o
   3   2  10        3.60        1.67      1.27 o
   4   2  10     1736.17     1789.49     10.32 o
   5   2  10      111.38      137.69      3.30 o
   6   2  10        0.31        0.51      1.30 o
   7   2  10      169.55      176.49      4.08 o
   8   2  10        0.08       -0.49      1.03 o
   9   2  10       10.84        5.79      1.45 o
 -10   3  10        0.91        1.24      1.05 o
  -9   3  10       10.69       13.28      1.19 o
  -8   3  10        5.56        3.09      1.40 o
  -7   3  10       31.36       28.01      1.60 o
  -6   3  10       63.38       59.09      5.09 o
  -5   3  10      268.83      272.45     22.11 o
  -4   3  10     2067.42     2078.38     40.37 o
  -3   3  10        8.92       10.86      1.91 o
  -2   3  10       97.61       97.95      2.45 o
  -1   3  10      441.97      413.39      5.00 o
   0   3  10       84.04       85.25      2.19 o
   1   3  10        6.05        7.03      1.93 o
   2   3  10      245.25      248.43      4.42 o
   3   3  10        9.87        7.87      1.23 o
   4   3  10     1612.48     1731.10     11.47 o
   5   3  10      559.30      562.60      6.00 o
   6   3  10        3.49        1.24      1.06 o
   7   3  10       15.75       15.17      1.35 o
   8   3  10        8.84        5.93      1.03 o
 -10   4  10       21.60       20.96      1.61 o
  -9   4  10       86.65       94.34      2.08 o
  -8   4  10      154.46      158.27     10.43 o
  -7   4  10      297.12      270.96     15.03 o
  -6   4  10      118.72      106.55      4.38 o
  -5   4  10      226.89      212.25     15.01 o
  -4   4  10      441.11      435.81     15.97 o
  -3   4  10      441.06      409.80      7.09 o
  -2   4  10      116.16      118.77      3.92 o
  -1   4  10        0.02        0.46      1.93 o
   0   4  10        0.37       -0.60      1.55 o
   1   4  10      119.38      124.75      2.40 o
   2   4  10       20.24       20.17      1.92 o
   3   4  10       99.63       95.56      5.48 o
   4   4  10       41.92       37.06      1.94 o
   5   4  10      184.65      193.19      8.09 o
   6   4  10      100.12       93.99      2.14 o
   7   4  10        5.42        4.77      1.23 o
   8   4  10       28.09       37.39      2.01 o
  -9   5  10        0.06        0.59      1.21 o
  -8   5  10       60.87       62.65      6.45 o
  -7   5  10       16.72       19.09      1.42 o
  -6   5  10      149.34      143.07      4.42 o
  -5   5  10      152.23      155.85      3.83 o
  -4   5  10      111.68      107.09      3.97 o
  -3   5  10      500.80      453.27      7.49 o
  -2   5  10       42.93       25.30      2.21 o
  -1   5  10       29.58       26.86      2.07 o
   0   5  10        0.12       -2.02      2.11 o
   1   5  10      103.07       92.79      6.45 o
   2   5  10      104.62       97.58      4.28 o
   3   5  10       18.42       16.29      1.63 o
   4   5  10      233.60      230.07      4.21 o
   5   5  10        1.10        0.55      1.43 o
   6   5  10       10.23       16.91      1.45 o
   7   5  10        1.67        1.94      1.74 o
   8   5  10       22.48       24.67      1.54 o
  -8   6  10        1.07        1.58      1.45 o
  -7   6  10       17.27       18.16      1.54 o
  -6   6  10       41.38       43.85      2.57 o
  -5   6  10      171.55      174.79      9.12 o
  -4   6  10      101.07      102.76      4.40 o
  -3   6  10       43.45       42.19      2.60 o
  -2   6  10       77.21       73.96      3.23 o
  -1   6  10       33.77       32.01      2.46 o
   0   6  10       43.94       44.08      1.72 o
   1   6  10      549.64      496.27      7.34 o
   2   6  10       88.64       80.53      6.48 o
   3   6  10        1.80        1.77      1.39 o
   4   6  10       71.06       64.18      2.25 o
   5   6  10       49.51       53.61      3.28 o
   6   6  10      102.87      101.21      3.37 o
   7   6  10      142.39      168.78      3.45 o
  -7   7  10       36.07       32.99      1.77 o
  -6   7  10        4.06        3.94      1.56 o
  -5   7  10        3.25        3.99      1.49 o
  -4   7  10      469.22      523.93     11.61 o
  -3   7  10       76.40       81.93      3.05 o
  -2   7  10      311.32      345.66      6.09 o
  -1   7  10       10.88       12.39      1.50 o
   0   7  10        4.97        4.36      1.39 o
   1   7  10        8.27       11.14      1.35 o
   2   7  10       49.63       54.79      2.68 o
   3   7  10        9.47        9.63      2.41 o
   4   7  10       65.15       60.12      1.96 o
   5   7  10      305.98      324.19      3.60 o
   6   7  10       58.38       68.88      2.29 o
  -6   8  10        2.31        1.29      1.47 o
  -5   8  10       47.70       46.34      1.88 o
  -4   8  10       15.77       23.91      1.80 o
  -3   8  10       94.44      106.63      2.05 o
  -2   8  10      167.21      187.70     15.88 o
  -1   8  10       20.82       24.17      1.36 o
   0   8  10        2.78        0.47      1.25 o
   1   8  10       65.32       66.54      1.81 o
   2   8  10        0.13        0.93      1.13 o
   3   8  10        9.84       12.03      1.13 o
   4   8  10       42.88       41.31      4.29 o
   5   8  10      117.06      123.87      2.57 o
  -3   9  10       26.17       21.38      1.58 o
  -2   9  10       52.30       57.48      2.21 o
  -1   9  10        3.05        1.98      1.56 o
   0   9  10       56.20       63.28      1.82 o
   1   9  10       24.62       25.71      1.19 o
   2   9  10        0.05       -1.08      1.08 o
   3   9  10       17.82       15.29      1.20 o
 -10   1  11       44.09       43.84      2.48 o
  -9   1  11      177.40      173.21      5.42 o
  -8   1  11        7.53        6.14      2.10 o
  -7   1  11       48.78       43.75      5.04 o
  -6   1  11       51.94       44.92      4.30 o
  -5   1  11     1128.41     1130.90     45.78 o
  -4   1  11       13.20       10.47      1.66 o
  -3   1  11      122.76      116.78      2.24 o
  -2   1  11        0.08        0.59      1.70 o
  -1   1  11       58.50       55.22      6.04 o
   0   1  11      100.15       90.57     11.20 o
   1   1  11       14.53       14.85      0.93 o
   2   1  11      109.94      110.11      1.48 o
   3   1  11      978.74     1002.32      6.89 o
   4   1  11      906.43      902.43      8.41 o
   5   1  11      524.58      444.97      6.48 o
   6   1  11       59.03       62.69      4.34 o
   7   1  11       42.57       51.59      1.72 o
   8   1  11       16.49       13.39      1.22 o
   9   1  11        0.09       -0.60      0.82 o
 -10   2  11        2.53        3.57      1.17 o
  -9   2  11       34.77       33.95      1.37 o
  -8   2  11       28.23       32.23      2.06 o
  -7   2  11      403.78      409.30      9.09 o
  -6   2  11      165.59      154.07      3.74 o
  -5   2  11       96.41       88.68      5.04 o
  -4   2  11       39.17       33.40      1.97 o
  -3   2  11      102.18      123.17      3.53 o
  -2   2  11       52.26       47.91      1.56 o
  -1   2  11       72.90       58.60      1.22 o
   0   2  11       53.75       45.96      1.17 o
   1   2  11        7.18        5.30      0.90 o
   2   2  11      458.10      445.52      5.11 o
   3   2  11      561.77      554.42      5.10 o
   4   2  11       17.87       20.72      1.53 o
   5   2  11       73.48       61.17      2.18 o
   6   2  11        0.00       -0.42      1.17 o
   7   2  11       62.86       67.83      2.32 o
   8   2  11        1.55        2.64      1.06 o
 -10   3  11       44.78       50.16      1.87 o
  -9   3  11       22.39       27.13      1.32 o
  -8   3  11        1.77        1.71      1.34 o
  -7   3  11       65.71       67.66      2.51 o
  -6   3  11      276.67      255.10      3.96 o
  -5   3  11      479.04      483.94     28.05 o
  -4   3  11       32.52       28.26      3.90 o
  -3   3  11      338.64      339.50      9.04 o
  -2   3  11        5.49        2.86      1.39 o
  -1   3  11       97.19       96.08      1.48 o
   0   3  11       44.28       38.43      1.47 o
   1   3  11      160.36      169.07      1.87 o
   2   3  11      603.42      609.09     11.01 o
   3   3  11      902.87      913.15      9.15 o
   4   3  11      357.20      350.15      4.01 o
   5   3  11      147.72      162.73      3.10 o
   6   3  11       43.58       46.09      1.88 o
   7   3  11       15.56       12.74      1.07 o
   8   3  11       16.35       17.67      1.15 o
  -9   4  11        0.08        0.36      1.19 o
  -8   4  11      121.84      129.91      4.06 o
  -7   4  11      507.58      479.53     16.44 o
  -6   4  11        0.01       -1.65      1.65 o
  -5   4  11      116.28      117.69      8.75 o
  -4   4  11        0.01       -2.02      2.02 o
  -3   4  11       59.27       55.43      2.46 o
  -2   4  11       39.28       39.89      2.21 o
  -1   4  11        0.34        0.63      1.82 o
   0   4  11       40.08       33.87      1.48 o
   1   4  11       35.29       36.30      1.47 o
   2   4  11      131.41      124.74      2.95 o
   3   4  11      185.07      166.18      3.44 o
   4   4  11      149.98      163.09      5.02 o
   5   4  11      274.42      254.59      4.05 o
   6   4  11      102.29      121.69      2.17 o
   7   4  11       27.04       30.04      2.18 o
   8   4  11        1.12       -0.66      1.67 o
  -9   5  11        3.79        4.74      1.59 o
  -8   5  11       33.53       38.28      2.80 o
  -7   5  11      204.21      198.61      9.71 o
  -6   5  11      121.53      103.54      7.39 o
  -5   5  11      295.76      314.37     17.24 o
  -4   5  11      189.44      201.82      5.23 o
  -3   5  11       13.61       11.71      1.93 o
  -2   5  11      256.39      227.55      6.81 o
  -1   5  11      215.34      182.77      8.49 o
   0   5  11       33.89       32.35      2.02 o
   1   5  11        0.03        0.30      1.51 o
   2   5  11       31.75       30.62      1.78 o
   3   5  11       89.78       78.53      2.83 o
   4   5  11      141.06      126.78      2.94 o
   5   5  11       13.11        7.74      1.34 o
   6   5  11       14.35       16.81      2.09 o
   7   5  11        5.02        4.26      1.64 o
  -8   6  11       87.23       85.09      2.17 o
  -7   6  11        1.62        1.51      1.20 o
  -6   6  11        5.18        5.50      1.33 o
  -5   6  11        0.16       -1.80      2.00 o
  -4   6  11       88.22       90.29      2.76 o
  -3   6  11        1.58        1.36      1.51 o
  -2   6  11        5.78        4.38      1.81 o
  -1   6  11       17.65       12.66      1.79 o
   0   6  11      131.02      126.14      4.33 o
   1   6  11       45.69       41.89      2.29 o
   2   6  11        2.46        4.31      1.43 o
   3   6  11       72.80       67.77      2.22 o
   4   6  11        3.90        2.97      1.35 o
   5   6  11        5.35        5.26      1.18 o
   6   6  11       27.33       29.14      2.09 o
   7   6  11       58.80       63.12      1.87 o
  -7   7  11        0.02       -1.42      1.42 o
  -6   7  11        4.22        2.88      1.22 o
  -5   7  11       38.40       38.44      2.02 o
  -4   7  11       85.49       89.25      2.95 o
  -3   7  11       43.26       48.98      2.29 o
  -2   7  11       10.87       14.35      1.69 o
  -1   7  11        1.84        1.38      1.79 o
   0   7  11      251.56      249.53      3.42 o
   1   7  11        2.07        3.36      1.28 o
   2   7  11      298.50      295.52      3.75 o
   3   7  11        5.47        4.03      1.28 o
   4   7  11        0.03       -0.73      1.20 o
   5   7  11        0.23       -1.05      1.81 o
  -5   8  11      161.79      160.98      2.99 o
  -4   8  11       23.96       18.41      1.96 o
  -3   8  11       14.91       11.84      1.33 o
  -2   8  11       95.29      108.00      7.36 o
  -1   8  11       16.43       20.00      1.76 o
   0   8  11       10.65       16.03      1.64 o
   1   8  11       76.37       86.63      3.35 o
   2   8  11       19.74       16.87      1.79 o
   3   8  11       43.05       45.37      1.37 o
   4   8  11       74.31       77.17      2.10 o
  -2   9  11        2.46        0.63      1.62 o
  -1   9  11        0.14       -0.49      1.61 o
   0   9  11       10.25       10.48      1.64 o
   1   9  11        2.67       -0.74      1.53 o
 -10   0  12        9.07        9.05      1.50 o
  -9   0  12       36.24       32.67      2.51 o
  -8   0  12      143.41      138.12      4.47 o
  -7   0  12      444.88      386.61      7.80 o
  -6   0  12     1359.69     1249.90     13.69 o
  -5   0  12      148.50      150.63      4.88 o
  -4   0  12        2.80        4.85      2.38 o
  -3   0  12        2.60        4.41      1.69 o
  -2   0  12      193.12      164.95      8.23 o
  -1   0  12      442.82      422.72      4.33 o
   0   0  12      142.08      117.26      2.80 o
   1   0  12      677.29      622.23      6.06 o
   2   0  12     5217.71     5046.43     21.98 o
   3   0  12      420.49      403.41     10.26 o
   4   0  12        1.02       -0.67      1.63 o
   5   0  12       10.76       11.37      1.66 o
   6   0  12       93.64       92.77      2.87 o
   7   0  12       39.00       29.47      2.45 o
   8   0  12       96.17      102.78      3.23 o
 -10   1  12       20.37       19.49      1.17 o
  -9   1  12        0.60        0.68      1.34 o
  -8   1  12      284.45      283.83      4.30 o
  -7   1  12        1.57        2.17      1.84 o
  -6   1  12      883.67      829.44      7.83 o
  -5   1  12       29.65       31.19      1.88 o
  -4   1  12       63.33       61.12      1.70 o
  -3   1  12       11.61       11.13      1.67 o
  -2   1  12       18.12       16.17      1.34 o
  -1   1  12        1.91        2.87      1.21 o
   0   1  12       17.01       13.56      1.19 o
   1   1  12       20.02       20.65      1.02 o
   2   1  12      370.94      365.10      4.96 o
   3   1  12     1617.14     1526.85     17.62 o
   4   1  12       22.48       18.84      1.29 o
   5   1  12       30.62       36.80      2.19 o
   6   1  12        1.55       -0.67      1.48 o
   7   1  12        8.18       11.68      1.13 o
   8   1  12        3.49        4.04      0.92 o
 -10   2  12        0.48        0.10      1.40 o
  -9   2  12       11.38       11.93      1.37 o
  -8   2  12      306.55      294.68      4.22 o
  -7   2  12       22.93       20.24      1.94 o
  -6   2  12       43.78       38.18      2.87 o
  -5   2  12      152.58      148.88      3.61 o
  -4   2  12       10.40       12.36      2.02 o
  -3   2  12      172.47      166.83      7.96 o
  -2   2  12       40.43       32.68      1.23 o
  -1   2  12      172.29      149.83      1.81 o
   0   2  12      120.62      107.87      1.60 o
   1   2  12      858.39      824.25      3.99 o
   2   2  12      343.28      324.50      3.05 o
   3   2  12       81.27       69.82      1.54 o
   4   2  12        0.32        0.65      1.32 o
   5   2  12       12.00       10.81      1.27 o
   6   2  12        0.47        1.65      1.17 o
   7   2  12        0.26        0.19      1.20 o
   8   2  12       10.50       13.15      1.58 o
  -9   3  12      305.45      333.55      5.02 o
  -8   3  12        3.37        6.70      1.49 o
  -7   3  12       12.30       12.45      1.62 o
  -6   3  12      815.02      794.47     19.63 o
  -5   3  12      466.59      465.31     28.76 o
  -4   3  12       33.61       33.75      2.89 o
  -3   3  12        3.82        6.02      1.66 o
  -2   3  12      202.33      173.45      2.82 o
  -1   3  12       36.55       28.24      1.14 o
   0   3  12       84.92       87.04      2.25 o
   1   3  12       26.14       23.97      1.13 o
   2   3  12       60.81       64.10      1.61 o
   3   3  12      436.54      398.51      5.26 o
   4   3  12      526.73      498.26     11.73 o
   5   3  12       67.42       65.99      3.11 o
   6   3  12        0.75        1.65      1.15 o
   7   3  12        0.13       -0.22      1.20 o
  -9   4  12      126.03      155.16      2.93 o
  -8   4  12      148.46      147.28      2.38 o
  -7   4  12       70.21       65.28      3.23 o
  -6   4  12        6.16        5.30      1.53 o
  -5   4  12      259.42      248.39     12.40 o
  -4   4  12      242.50      249.19     15.94 o
  -3   4  12        5.32        2.57      1.89 o
  -2   4  12        6.20        7.47      1.72 o
  -1   4  12      106.48       90.57      5.68 o
   0   4  12      181.08      173.53      2.95 o
   1   4  12      110.25      111.92      2.91 o
   2   4  12      572.38      544.24     29.11 o
   3   4  12      237.77      215.82      3.75 o
   4   4  12       65.99       69.25      2.51 o
   5   4  12        1.25        0.41      1.60 o
   6   4  12        0.79        1.45      1.88 o
   7   4  12       33.74       44.28      2.01 o
  -8   5  12       65.67       75.79      1.54 o
  -7   5  12       11.88       10.69      1.29 o
  -6   5  12        9.26        8.94      1.42 o
  -5   5  12        0.78       -0.08      1.93 o
  -4   5  12       22.57       20.55      2.04 o
  -3   5  12        6.71        6.26      1.86 o
  -2   5  12       41.81       37.81      2.24 o
  -1   5  12       34.29       30.21      2.17 o
   0   5  12      195.81      184.74      3.74 o
   1   5  12       86.30       79.30      2.11 o
   2   5  12        0.34        0.86      1.46 o
   3   5  12      236.46      228.87      3.69 o
   4   5  12        6.60        4.70      1.30 o
   5   5  12       48.07       55.70      3.78 o
   6   5  12        7.50       13.01      1.71 o
   7   5  12        2.90        4.16      1.47 o
  -7   6  12       71.96       83.64      3.77 o
  -6   6  12       13.11       14.36      1.52 o
  -5   6  12        0.07        0.06      1.80 o
  -4   6  12      289.21      299.39      5.59 o
  -3   6  12        0.82        0.64      1.78 o
  -2   6  12       11.87        5.84      3.38 o
  -1   6  12        0.03       -0.36      1.70 o
   0   6  12       22.86       28.79      2.09 o
   1   6  12       28.94       26.79      2.44 o
   2   6  12       21.42       17.38      1.57 o
   3   6  12       92.59       95.83      2.35 o
   4   6  12       12.17        7.64      1.24 o
   5   6  12       40.18       43.01      1.51 o
   6   6  12       13.44       13.84      1.51 o
  -6   7  12        6.28        7.03      1.58 o
  -5   7  12        6.70        7.13      1.25 o
  -4   7  12        0.45        1.05      1.74 o
  -3   7  12        7.77        8.60      1.75 o
  -2   7  12        9.55       10.06      1.39 o
  -1   7  12      164.75      178.14      4.11 o
   0   7  12        8.39        5.90      1.57 o
   1   7  12       33.69       31.47      1.49 o
   2   7  12       67.71       70.92      3.15 o
   3   7  12       78.10       72.86      2.13 o
   4   7  12      134.47      132.73      2.08 o
  -3   8  12        4.84        5.04      1.74 o
  -2   8  12       61.64       66.90      3.37 o
  -1   8  12      166.52      196.55     13.10 o
   0   8  12      239.88      261.52      4.03 o
   1   8  12        6.74        5.54      1.44 o
   2   8  12       24.90       26.52      1.20 o
   3   8  12        6.58        7.66      1.31 o
  -9   1  13        1.82        3.21      1.28 o
  -8   1  13       60.26       65.95      2.14 o
  -7   1  13      840.11      786.88     24.12 o
  -6   1  13      319.65      325.25     18.33 o
  -5   1  13       22.58       24.83      3.97 o
  -4   1  13       13.48       12.42      1.72 o
  -3   1  13      148.86      140.97      2.28 o
  -2   1  13      141.16      104.77      1.62 o
  -1   1  13        1.52       -0.53      1.08 o
   0   1  13      673.03      637.11      4.43 o
   1   1  13      132.96      122.71      2.16 o
   2   1  13     1340.61     1206.07     19.14 o
   3   1  13      374.87      343.18      3.68 o
   4   1  13       70.68       65.19      2.10 o
   5   1  13      203.23      197.81     11.66 o
   6   1  13       37.38       37.14      1.49 o
   7   1  13        8.26       12.25      1.42 o
   8   1  13       12.34       10.76      1.00 o
  -9   2  13       36.16       38.11      2.14 o
  -8   2  13      288.49      296.88     12.88 o
  -7   2  13      457.46      420.05      7.39 o
  -6   2  13      328.88      281.42      6.47 o
  -5   2  13       37.04       36.40      2.37 o
  -4   2  13       25.88       26.10      2.70 o
  -3   2  13        0.14        1.47      1.36 o
  -2   2  13      133.70      117.12      1.70 o
  -1   2  13      297.55      248.60      3.16 o
   0   2  13      113.64       97.94      1.57 o
   1   2  13     2965.09     2910.22     28.82 o
   2   2  13      759.39      745.07      8.61 o
   3   2  13      247.12      250.34      3.67 o
   4   2  13      192.99      202.75      3.32 o
   5   2  13       15.11       14.15      1.97 o
   6   2  13        4.89        4.17      1.01 o
   7   2  13      153.88      193.66      8.46 o
  -9   3  13      220.39      231.02      3.63 o
  -8   3  13        1.08        2.92      1.61 o
  -7   3  13        1.00        1.88      1.86 o
  -6   3  13      116.11      106.93      4.01 o
  -5   3  13      112.19      107.05     11.15 o
  -4   3  13       24.25       22.66      1.69 o
  -3   3  13      123.56      102.37      4.15 o
  -2   3  13        3.73        2.25      1.12 o
  -1   3  13       85.16       75.78      1.43 o
   0   3  13       21.59       17.27      1.09 o
   1   3  13        0.42        2.72      1.21 o
   2   3  13       51.88       49.30      2.62 o
   3   3  13      174.25      164.22      8.15 o
   4   3  13        7.03        6.01      1.21 o
   5   3  13        6.77        4.82      1.35 o
   6   3  13        3.43        0.66      1.21 o
   7   3  13        0.06        0.39      1.72 o
  -8   4  13      102.16      119.62      3.02 o
  -7   4  13        7.04        4.54      1.38 o
  -6   4  13        0.65        0.94      2.19 o
  -5   4  13      112.96      109.10     11.41 o
  -4   4  13       23.17       24.79      2.19 o
  -3   4  13        5.78        2.57      2.75 o
  -2   4  13        0.49       -0.43      1.69 o
  -1   4  13        5.64        5.47      1.51 o
   0   4  13      110.08      106.62      2.88 o
   1   4  13      280.89      275.78      4.51 o
   2   4  13      209.52      205.61      5.85 o
   3   4  13       99.68       87.95      2.42 o
   4   4  13        8.99        8.96      1.43 o
   5   4  13       38.63       44.48      1.71 o
   6   4  13        1.92        0.66      1.68 o
   7   4  13        0.50       -1.17      1.47 o
  -7   5  13      409.76      467.83      4.08 o
  -6   5  13        2.15        2.31      1.28 o
  -5   5  13        4.34        3.19      1.43 o
  -4   5  13       88.97       86.09      3.34 o
  -3   5  13       49.69       43.99      2.38 o
  -2   5  13       46.25       36.39      2.23 o
  -1   5  13        4.03        3.83      1.73 o
   0   5  13      904.96      968.19      7.48 o
   1   5  13      156.11      154.36     11.60 o
   2   5  13      338.03      334.85     15.41 o
   3   5  13        4.54        9.53      1.33 o
   4   5  13       90.07       99.37      2.31 o
   5   5  13       17.14       21.08      1.31 o
   6   5  13       11.90       11.55      1.53 o
  -6   6  13       21.47       22.88      1.19 o
  -5   6  13        4.37        4.91      1.22 o
  -4   6  13       73.77       75.91      2.94 o
  -3   6  13        4.97        6.62      1.68 o
  -2   6  13       27.64       21.43      2.02 o
  -1   6  13       56.03       56.03      2.75 o
   0   6  13       15.32       11.03      1.77 o
   1   6  13      289.81      302.33      5.28 o
   2   6  13        0.06       -0.06      1.24 o
   3   6  13        7.78        9.07      1.25 o
   4   6  13       18.77       22.17      1.25 o
   5   6  13       19.70       26.36      1.62 o
  -5   7  13       28.70       33.46      1.19 o
  -4   7  13        5.42        8.75      1.58 o
  -3   7  13        1.20        2.73      1.55 o
  -2   7  13        7.36        6.55      1.47 o
  -1   7  13      190.17      189.15      2.98 o
   0   7  13       55.03       52.33      2.30 o
   1   7  13       44.63       46.55      2.05 o
   2   7  13       12.40       13.19      1.52 o
   3   7  13       14.09       14.98      2.42 o
  -2   8  13       66.66       84.35      2.01 o
  -1   8  13      123.07      165.76      2.83 o
   0   8  13        0.03        1.51      1.15 o
   1   8  13      197.53      234.07      3.28 o
  -9   0  14      375.52      391.97      4.35 o
  -8   0  14      135.17      146.81      3.73 o
  -7   0  14        4.20        9.45      2.30 o
  -6   0  14        0.06        0.77      2.62 o
  -5   0  14       23.98       15.18      2.80 o
  -4   0  14      175.95      181.77      4.74 o
  -3   0  14       43.31       37.76      2.80 o
  -2   0  14      611.22      468.06     23.43 o
  -1   0  14     1662.98     1432.43     35.88 o
   0   0  14     1864.82     1658.75     39.97 o
   1   0  14       14.62       13.18      1.67 o
   2   0  14       12.96       14.77      2.71 o
   3   0  14       50.55       49.64      2.19 o
   4   0  14        3.74        2.19      1.44 o
   5   0  14      135.58      143.77     15.69 o
   6   0  14      141.76      176.10      4.51 o
  -9   1  14       32.37       33.11      1.66 o
  -8   1  14        6.94        8.82      1.45 o
  -7   1  14      122.46      113.78      6.58 o
  -6   1  14        0.01        0.35      1.87 o
  -5   1  14       12.16       11.45      2.49 o
  -4   1  14        3.85        2.99      1.87 o
  -3   1  14        1.30        2.11      1.21 o
  -2   1  14        4.56        4.33      1.04 o
  -1   1  14      278.29      252.61      2.93 o
   0   1  14        0.06        1.63      1.19 o
   1   1  14      129.38      136.40      2.28 o
   2   1  14      130.29      126.78      3.32 o
   3   1  14       25.78       25.04      1.95 o
   4   1  14      169.51      176.01      7.36 o
   5   1  14        8.22        8.12      1.03 o
   6   1  14        7.17       10.53      2.74 o
  -9   2  14        3.92        3.20      1.35 o
  -8   2  14       98.09       91.27      3.04 o
  -7   2  14       16.92       18.25      1.95 o
  -6   2  14        2.04        1.00      2.05 o
  -5   2  14        8.93        7.84      2.29 o
  -4   2  14       24.37       22.99      1.60 o
  -3   2  14        3.57        3.97      1.17 o
  -2   2  14        0.73       -1.16      1.16 o
  -1   2  14       38.53       34.35      1.13 o
   0   2  14       11.44        7.72      1.05 o
   1   2  14      323.49      326.46      3.28 o
   2   2  14       50.31       39.16      2.16 o
   3   2  14       22.05       21.11      1.98 o
   4   2  14      117.24      107.53      4.01 o
   5   2  14        8.72       11.89      1.29 o
   6   2  14       41.89       51.59      2.37 o
  -8   3  14      361.85      381.26      5.19 o
  -7   3  14        1.29        2.03      1.43 o
  -6   3  14        2.39        2.34      1.54 o
  -5   3  14        2.29        2.94      1.62 o
  -4   3  14        0.36        0.47      1.31 o
  -3   3  14        2.04        0.27      1.30 o
  -2   3  14       25.21       23.17      1.22 o
  -1   3  14        4.94        2.89      1.05 o
   0   3  14       41.80       41.62      1.67 o
   1   3  14      488.66      464.03      5.11 o
   2   3  14       12.53       11.74      1.37 o
   3   3  14        7.26        6.39      1.51 o
   4   3  14      119.81      109.09      3.88 o
   5   3  14        0.59        0.70      1.97 o
   6   3  14        2.44        1.18      1.69 o
  -8   4  14       60.08       64.98      1.89 o
  -7   4  14       13.63       11.25      1.58 o
  -6   4  14       40.58       40.02      1.81 o
  -5   4  14        6.83        7.20      2.55 o
  -4   4  14       90.10       86.14      4.19 o
  -3   4  14       25.37       22.45      2.01 o
  -2   4  14      101.74       92.10      3.54 o
  -1   4  14      215.35      205.21      3.73 o
   0   4  14      450.09      447.35      8.31 o
   1   4  14      586.82      571.58     10.79 o
   2   4  14       49.27       47.15      1.88 o
   3   4  14      107.86      114.48      3.36 o
   4   4  14       59.83       61.71      1.99 o
   5   4  14        0.94        2.10      1.76 o
   6   4  14        8.35       11.33      1.52 o
  -7   5  14        7.67        6.72      1.40 o
  -6   5  14        1.72        2.45      1.48 o
  -5   5  14        4.22        4.20      1.54 o
  -4   5  14        0.19        0.28      1.69 o
  -3   5  14      110.97      106.01      3.51 o
  -2   5  14       20.53        9.49      1.72 o
  -1   5  14       15.75       16.72      2.01 o
   0   5  14        8.69       16.48      1.86 o
   1   5  14       18.07       17.70      1.44 o
   2   5  14        4.35        4.23      1.97 o
   3   5  14        7.64        8.13      1.22 o
   4   5  14       23.29       27.01      1.32 o
   5   5  14        0.49       -0.15      1.56 o
  -6   6  14       12.86       19.89      1.41 o
  -5   6  14       61.22       64.20      2.24 o
  -4   6  14       20.47       24.67      1.42 o
  -3   6  14        1.13        0.62      1.48 o
  -2   6  14       35.96       34.31      2.13 o
  -1   6  14        5.84        6.67      1.54 o
   0   6  14      332.79      312.31      5.12 o
   1   6  14        0.10        1.98      1.40 o
   2   6  14        3.08        1.20      1.77 o
   3   6  14       25.55       22.43      1.21 o
   4   6  14       57.55       73.43      3.32 o
  -4   7  14        1.39        0.07      1.38 o
  -3   7  14        0.36       -0.35      1.38 o
  -2   7  14       47.11       55.57      2.09 o
  -1   7  14        1.57       -0.03      1.36 o
   0   7  14        1.57        2.53      1.30 o
   1   7  14      160.77      170.92      3.20 o
   2   7  14       64.69       71.93      2.12 o
  -8   1  15       48.45       54.41      4.07 o
  -7   1  15      129.85      111.44      3.46 o
  -6   1  15       35.91       28.97      2.30 o
  -5   1  15        1.46        0.41      1.60 o
  -4   1  15        0.04        2.38      1.62 o
  -3   1  15      168.81      151.57      2.31 o
  -2   1  15       32.85       37.54      1.20 o
  -1   1  15      288.63      274.78      3.75 o
   0   1  15        6.43        3.13      1.13 o
   1   1  15       86.26       85.33      1.85 o
   2   1  15       41.67       41.50      2.15 o
   3   1  15       25.32       23.32      1.73 o
   4   1  15       84.06      104.23      4.24 o
   5   1  15        4.36       14.42      2.06 o
   6   1  15        5.27        8.04      2.07 o
  -8   2  15       41.20       42.01      1.36 o
  -7   2  15       25.23       27.35      1.43 o
  -6   2  15       36.73       34.54      2.37 o
  -5   2  15      108.34      103.20      2.13 o
  -4   2  15       70.42       61.84      2.06 o
  -3   2  15        1.47       -0.25      1.15 o
  -2   2  15      614.55      568.36      3.43 o
  -1   2  15      789.69      700.58      4.00 o
   0   2  15      113.33      110.75      2.03 o
   1   2  15      295.95      297.12      4.59 o
   2   2  15        4.93        7.41      1.73 o
   3   2  15        3.01       -0.07      1.72 o
   4   2  15        6.25        8.51      2.00 o
   5   2  15       17.35       22.00      1.92 o
   6   2  15        0.14        3.91      1.69 o
  -8   3  15        4.95        5.62      1.28 o
  -7   3  15        3.24        2.70      1.20 o
  -6   3  15        0.48       -1.17      1.17 o
  -5   3  15       81.26       78.73      2.19 o
  -4   3  15       29.67       30.64      1.35 o
  -3   3  15      166.20      157.79      3.05 o
  -2   3  15      179.00      178.86      4.90 o
  -1   3  15       16.95       25.16      1.14 o
   0   3  15      264.38      288.89      6.64 o
   1   3  15        9.74        8.87      1.31 o
   2   3  15       82.15       83.88      2.37 o
   3   3  15        5.70        7.45      2.75 o
   4   3  15        3.41        0.79      1.93 o
   5   3  15       51.75       62.39      2.47 o
  -7   4  15        3.00        5.69      1.33 o
  -6   4  15        1.89        1.53      1.42 o
  -5   4  15        9.76       10.91      1.75 o
  -4   4  15       19.13       16.74      1.94 o
  -3   4  15       26.34       25.63      2.12 o
  -2   4  15       18.41       16.81      1.86 o
  -1   4  15      126.94      124.65     12.86 o
   0   4  15      223.01      219.97      9.95 o
   1   4  15        6.01        8.78      1.34 o
   2   4  15       30.20       32.55      1.49 o
   3   4  15        0.01        0.01      1.27 o
   4   4  15        0.03       -0.21      1.22 o
   5   4  15        5.12        7.00      1.54 o
  -6   5  15        0.14        0.23      1.32 o
  -5   5  15       34.64       33.89      1.96 o
  -4   5  15        4.97        2.62      1.48 o
  -3   5  15        0.26        2.79      1.53 o
  -2   5  15        0.75        3.76      1.58 o
  -1   5  15        0.54        0.22      1.45 o
   0   5  15      114.43      108.18      3.09 o
   1   5  15       20.81       20.99      1.32 o
   2   5  15       71.01       77.80      1.84 o
   3   5  15       80.08       79.59      2.19 o
   4   5  15       79.47       93.20      2.47 o
  -5   6  15      119.27      135.34      2.48 o
  -4   6  15       30.30       34.49      1.73 o
  -3   6  15        1.48        6.30      1.34 o
  -2   6  15       53.56       63.29      2.30 o
  -1   6  15        9.98        8.83      1.35 o
   0   6  15      203.02      212.26      3.77 o
   1   6  15        3.08        2.71      1.24 o
   2   6  15        2.47        2.36      1.32 o
   3   6  15        1.13        0.67      1.26 o
  -2   7  15        3.06        4.70      1.24 o
  -1   7  15       88.12      115.30      2.35 o
   0   7  15      146.54      202.74      2.99 o
  -7   0  16      119.74      128.37      3.32 o
  -6   0  16      123.25      122.23      3.69 o
  -5   0  16       42.03       38.32      2.75 o
  -4   0  16        2.62        3.00      1.95 o
  -3   0  16      194.14      194.14      3.53 o
  -2   0  16      370.04      307.99      5.66 o
  -1   0  16       49.52       45.39      2.04 o
   0   0  16      261.44      255.35     10.65 o
   1   0  16        0.15        1.15      2.25 o
   2   0  16        3.86        3.58      2.40 o
   3   0  16        2.99        2.42      2.25 o
   4   0  16       20.01       21.81      2.14 o
   5   0  16       12.77       26.66      2.16 o
  -7   1  16        2.44        2.74      1.03 o
  -6   1  16        5.30        3.64      1.13 o
  -5   1  16       45.13       50.80      2.12 o
  -4   1  16      187.39      180.70      4.46 o
  -3   1  16      473.32      442.31      6.17 o
  -2   1  16      430.18      425.87      4.02 o
  -1   1  16      138.37      122.39      2.06 o
   0   1  16        0.24        1.56      3.12 o
   1   1  16        0.28       -1.63      1.63 o
   2   1  16        2.08        3.85      1.63 o
   3   1  16        0.73        2.48      2.26 o
   4   1  16       50.05       59.80      1.77 o
   5   1  16       32.35       51.05      2.02 o
  -7   2  16        7.41        7.35      1.01 o
  -6   2  16        8.65        6.93      1.09 o
  -5   2  16        4.67        5.10      1.15 o
  -4   2  16      217.60      223.40      3.11 o
  -3   2  16        7.58        7.79      1.09 o
  -2   2  16       56.06       62.82      1.47 o
  -1   2  16        7.93        5.20      0.98 o
   0   2  16        6.81        8.80      1.12 o
   1   2  16       32.58       34.07      1.88 o
   2   2  16        3.45        6.93      1.56 o
   3   2  16        5.82        7.89      1.85 o
   4   2  16        0.28        0.64      1.85 o
   5   2  16       32.80       44.75      1.85 o
  -7   3  16        1.27        1.78      1.34 o
  -6   3  16        2.60        1.01      1.22 o
  -5   3  16        0.14        0.18      1.14 o
  -4   3  16       40.68       54.52      1.92 o
  -3   3  16        6.99        7.57      1.56 o
  -2   3  16       54.69       51.27      1.52 o
  -1   3  16       21.96       18.90      1.50 o
   0   3  16       30.40       31.59      1.93 o
   1   3  16        0.03        1.48      1.41 o
   2   3  16       24.20       20.07      2.16 o
   3   3  16       13.96       12.03      1.85 o
   4   3  16       95.37      110.93      3.06 o
  -6   4  16        8.20        7.23      1.33 o
  -5   4  16      204.31      195.50      3.78 o
  -4   4  16       13.47        9.13      1.57 o
  -3   4  16        0.46       -0.44      1.61 o
  -2   4  16      449.74      439.19      5.98 o
  -1   4  16      394.45      403.90      5.62 o
   0   4  16        7.79        5.03      1.26 o
   1   4  16        0.31        1.64      1.22 o
   2   4  16      133.30      145.74      8.35 o
   3   4  16        0.44        2.47      1.71 o
   4   4  16        8.97       14.26      1.55 o
  -5   5  16        3.05        1.92      1.31 o
  -4   5  16       52.90       55.30      2.00 o
  -3   5  16      179.35      192.36      3.71 o
  -2   5  16      157.44      187.31      3.68 o
  -1   5  16      194.59      229.93      3.93 o
   0   5  16       29.93       29.66      1.65 o
   1   5  16        0.93       -1.49      1.65 o
   2   5  16        0.20       -0.31      1.14 o
  -3   6  16       23.57       24.70      1.32 o
  -2   6  16       58.90       59.77      1.91 o
  -1   6  16      257.00      288.17      3.72 o
   0   6  16        3.23        1.64      1.19 o
   1   6  16        0.00        0.00      1.26 o
  -6   1  17       52.20       59.47      2.62 o
  -5   1  17        5.47        4.89      1.28 o
  -4   1  17      221.89      226.29      3.35 o
  -3   1  17      373.13      353.94      7.10 o
  -2   1  17      109.90      103.97      2.02 o
  -1   1  17       89.75       97.21      2.00 o
   0   1  17      223.32      235.66      3.88 o
   1   1  17       24.68       26.12      3.47 o
   2   1  17        8.50        7.98      1.98 o
   3   1  17        2.04        1.18      1.43 o
   4   1  17       44.11       54.55      2.08 o
  -6   2  17       32.15       34.23      1.84 o
  -5   2  17       88.38       83.45      4.06 o
  -4   2  17       24.04       22.66      1.10 o
  -3   2  17       94.65       88.55      2.37 o
  -2   2  17       22.95       19.64      2.06 o
  -1   2  17        2.44        2.13      1.59 o
   0   2  17       70.40       78.50      4.10 o
   1   2  17       77.63       86.21      2.40 o
   2   2  17       76.04       95.10      8.34 o
   3   2  17       12.09       18.55      1.86 o
   4   2  17       30.85       40.20      1.87 o
  -5   3  17       11.05       10.92      1.22 o
  -4   3  17      213.54      231.29      3.18 o
  -3   3  17       15.13       15.00      1.11 o
  -2   3  17       40.38       32.81      1.36 o
  -1   3  17       24.53       27.27      2.26 o
   0   3  17        8.52        6.99      1.63 o
   1   3  17       40.12       43.41      2.43 o
   2   3  17        3.24        3.54      1.78 o
   3   3  17        9.64        9.59      1.64 o
  -4   4  17      296.89      331.99      4.14 o
  -3   4  17      211.55      230.61      3.64 o
  -2   4  17        4.95        5.17      1.50 o
  -1   4  17        1.74        0.04      1.49 o
   0   4  17        0.11        0.22      1.23 o
   1   4  17        3.74        0.43      1.69 o
   2   4  17       75.63       85.90      2.37 o
  -3   5  17        6.68        8.99      1.26 o
  -2   5  17        2.33        4.74      1.29 o
  -1   5  17        0.11       -0.07      1.31 o
   0   5  17       11.68       12.16      1.36 o
  -5   0  18        4.64        1.71      1.64 o
  -4   0  18       12.51       15.46      1.71 o
  -3   0  18       83.41       72.81      2.68 o
  -2   0  18      134.09      151.31      3.62 o
  -1   0  18       35.59       34.79      2.47 o
   0   0  18       97.87      112.89      3.59 o
   1   0  18       87.51      124.98      3.59 o
   2   0  18      208.82      281.19      4.60 o
   3   0  18      393.29      593.02      5.37 o
  -5   1  18       13.99       11.49      1.17 o
  -4   1  18        2.44        4.39      1.19 o
  -3   1  18        0.08       -0.28      1.20 o
  -2   1  18       90.37      105.21      2.19 o
  -1   1  18        6.94        5.72      1.90 o
   0   1  18       70.34       75.96      4.38 o
   1   1  18        0.31       -0.76      1.35 o
   2   1  18       41.74       51.47      3.06 o
   3   1  18        0.21        3.44      1.69 o
  -4   2  18       53.22       51.33      1.47 o
  -3   2  18       30.86       28.13      1.30 o
  -2   2  18      111.83      124.23      3.04 o
  -1   2  18       67.15       81.63      2.79 o
   0   2  18        6.82        8.64      1.92 o
   1   2  18        3.03        4.15      1.79 o
   2   2  18       40.79       38.49      1.93 o
  -1   3  18        6.81        7.11      2.24 o
   0   3  18        7.95        7.58      1.96 o
   1   3  18        4.29        6.04      1.79 o
 
